# Supplementary material for: 1,1′-Dimethyl-4,4′-bipyridinium bis­(triiodide)
Source: Acta Crystallogr Sect E Struct Rep Online. 2009 Apr 30;65(Pt 5):o1162. doi: 10.1107/S1600536809015207 (PMC2977828; doi:10.1107/S1600536809015207)
Supplement: Supplementary file 2 [file e-65-o1162-Isup2.hkl]

# 
# h,k,l, Fc-squared, Fo-squared, sigma(Fo-squared) and status flag 
# 
data_I
_shelx_title ' sad in P-1' 
_shelx_refln_list_code          4 
_shelx_F_calc_maximum      302.06 
_exptl_crystal_F_000       418.00 
_reflns_d_resolution_high  0.7497 
 
loop_ 
 _symmetry_equiv_pos_as_xyz 
 'x, y, z' 
 '-x, -y, -z' 
 
_cell_length_a     7.5457 
_cell_length_b     7.9541 
_cell_length_c     9.3029 
_cell_angle_alpha  90.306 
_cell_angle_beta   94.192 
_cell_angle_gamma 102.332 
 
_shelx_F_squared_multiplier     1.000 
 
loop_ 
 _refln_index_h 
 _refln_index_k 
 _refln_index_l 
 _refln_F_squared_calc 
 _refln_F_squared_meas 
 _refln_F_squared_sigma 
 _refln_observed_status 
   2   0   0    18519.07    19045.78    373.20 o 
   3   0   0     7684.66     8074.32    124.97 o 
   4   0   0       15.46        2.97     10.11 o 
   5   0   0        5.42        2.13      8.20 o 
   6   0   0      131.99      151.12     11.20 o 
   7   0   0       22.41       40.33     18.21 o 
   8   0   0        0.03      -19.78     40.71 o 
   9   0   0        8.61       72.39     39.47 o 
  -9   1   0       16.40      -11.27     33.61 o 
  -8   1   0       24.61       78.33     45.72 o 
  -7   1   0       91.57       69.69     13.88 o 
  -6   1   0      182.20      171.14     10.70 o 
  -5   1   0     2348.02     2353.97     39.12 o 
  -4   1   0    16553.87    16734.89    214.87 o 
  -3   1   0       11.32       -3.99      3.99 o 
  -2   1   0    69855.36    65347.32   1393.14 o 
   2   1   0      220.48      239.67      6.95 o 
   3   1   0      204.14      194.07      7.37 o 
   4   1   0      379.74      365.52     10.76 o 
   5   1   0      218.14      243.24     21.27 o 
   6   1   0        0.09        1.61      9.71 o 
   7   1   0        3.11       -8.11     26.82 o 
   8   1   0       76.74       26.15     54.15 o 
   9   1   0      129.43      162.92     35.06 o 
 -10   2   0        3.88       28.09     31.31 o 
  -9   2   0       34.61       16.83     90.54 o 
  -8   2   0      211.23      196.69     71.00 o 
  -7   2   0      202.21      166.92     21.85 o 
  -6   2   0     6104.30     5909.43    107.51 o 
  -5   2   0     2499.48     2390.60     40.73 o 
  -4   2   0    10523.09    10515.13    144.22 o 
  -3   2   0    23291.48    22696.40    297.87 o 
  -2   2   0     1220.66     1279.42     22.50 o 
  -1   2   0     6891.53     7165.95     90.65 o 
   0   2   0      747.16      876.34     16.18 o 
   1   2   0      122.10      103.03      6.17 o 
   2   2   0     1013.43      944.01     16.34 o 
   3   2   0     1583.89     1718.05     29.14 o 
   4   2   0       25.12       32.47      8.49 o 
   5   2   0       35.59       42.75      9.40 o 
   6   2   0       15.01       34.09     26.87 o 
   7   2   0      540.14      644.59     28.58 o 
   8   2   0      140.53      137.85     21.19 o 
   9   2   0       16.11       44.21     30.40 o 
 -10   3   0      104.24       62.35     58.70 o 
  -9   3   0        2.48       21.18     33.69 o 
  -8   3   0     1074.18     1036.58     60.56 o 
  -7   3   0     2424.13     2466.99     68.23 o 
  -6   3   0      554.68      533.78     31.29 o 
  -5   3   0     8712.92     8598.97    125.39 o 
  -4   3   0     2055.17     2038.45     36.21 o 
  -3   3   0      625.51      639.80     13.55 o 
  -2   3   0      114.61      130.69      7.56 o 
  -1   3   0       70.16       23.70      8.67 o 
   0   3   0     2519.85     2468.71     40.00 o 
   1   3   0     2725.86     2777.71     41.20 o 
   2   3   0      141.16      158.08      7.26 o 
   3   3   0      460.07      514.63     15.66 o 
   4   3   0      168.93      193.14     10.15 o 
   5   3   0      811.53      851.41     24.26 o 
   6   3   0      986.73     1176.43     45.40 o 
   7   3   0       32.48       59.08     28.55 o 
   8   3   0      210.38      188.95     23.17 o 
  -9   4   0      792.14      835.68     46.79 o 
  -8   4   0       20.38      -18.90     28.21 o 
  -7   4   0     1129.27     1118.36     40.82 o 
  -6   4   0     1466.83     1417.17     32.40 o 
  -5   4   0       36.96       39.72     10.58 o 
  -4   4   0        1.40       12.71      6.31 o 
  -3   4   0       65.31       68.12      5.89 o 
  -2   4   0     1617.92     1612.86     24.94 o 
  -1   4   0     1222.64     1206.22     23.54 o 
   0   4   0       74.77       74.29      7.29 o 
   1   4   0      780.60      767.32     15.92 o 
   2   4   0     1523.52     1535.20     28.87 o 
   3   4   0      215.18      216.07     13.19 o 
   4   4   0     2940.15     3122.75     65.55 o 
   5   4   0      690.14      660.02     24.67 o 
   6   4   0      343.18      364.44     41.98 o 
   7   4   0      171.82      251.56     31.18 o 
   8   4   0        4.58       13.04     28.53 o 
  -9   5   0       23.71       20.56     28.78 o 
  -8   5   0      479.38      579.59     35.91 o 
  -7   5   0      110.68      112.23     21.29 o 
  -6   5   0       28.21       11.55     14.89 o 
  -5   5   0       21.53       37.20      9.78 o 
  -4   5   0      272.95      259.97     13.58 o 
  -3   5   0      358.39      389.14     11.18 o 
  -2   5   0       63.43       53.62      9.05 o 
  -1   5   0      272.83      275.63     12.64 o 
   0   5   0     3258.77     3149.42     53.37 o 
   1   5   0      273.50      258.37     12.90 o 
   2   5   0     3389.10     3296.30     65.93 o 
   3   5   0     2565.77     2567.46     60.62 o 
   4   5   0       76.34       33.58     14.07 o 
   5   5   0      336.83      311.40     19.14 o 
   6   5   0       83.43       76.75     22.74 o 
   7   5   0       10.89        1.44     24.95 o 
  -9   6   0       45.69       24.23     34.62 o 
  -8   6   0       34.59       41.83     29.98 o 
  -7   6   0        2.60        5.80     23.89 o 
  -6   6   0       35.83      -18.12     18.12 o 
  -5   6   0      100.86       95.00     13.10 o 
  -4   6   0      159.36      161.66     18.15 o 
  -3   6   0        0.27       -5.46      7.77 o 
  -2   6   0     2512.04     2456.61     47.82 o 
  -1   6   0     1897.44     1900.37     46.77 o 
   0   6   0     1288.20     1313.31     33.81 o 
   1   6   0     4042.68     3921.04     85.06 o 
   2   6   0      131.14      106.27     12.49 o 
   3   6   0      370.82      331.35     25.30 o 
   4   6   0      248.26      272.25     25.16 o 
   5   6   0        3.76      -10.79     25.23 o 
   6   6   0        6.40       -5.95     33.97 o 
  -8   7   0       12.48       63.33     38.58 o 
  -7   7   0       24.87        9.41     87.35 o 
  -6   7   0      148.64      136.91     45.79 o 
  -5   7   0       70.53       47.07     58.49 o 
  -4   7   0      769.68      761.31     27.64 o 
  -3   7   0     2213.63     2301.89     72.68 o 
  -2   7   0       27.61        5.12     25.71 o 
  -1   7   0     2775.80     2801.01     72.74 o 
   0   7   0      693.74      693.65     40.66 o 
   1   7   0      121.65      133.20     20.20 o 
   2   7   0      254.04      211.83     18.48 o 
   3   7   0        0.70      -19.37     19.37 o 
   4   7   0        2.66       52.45     33.33 o 
   5   7   0        0.15      -34.97     34.97 o 
  -8   8   0       46.27       52.14     45.10 o 
  -7   8   0       86.49     -196.62    228.65 o 
  -6   8   0       62.83       54.58     40.31 o 
  -5   8   0     1030.42     1107.25     53.13 o 
  -4   8   0      156.73      138.40     25.68 o 
  -3   8   0      811.41      858.00     48.01 o 
  -2   8   0      722.00      728.65     28.35 o 
  -1   8   0        1.58      144.95     88.54 o 
   0   8   0      130.48       94.56     52.75 o 
   1   8   0       13.43      -26.39     26.39 o 
   2   8   0        0.00      -33.28     33.28 o 
   3   8   0        0.21       32.35     36.64 o 
   4   8   0        0.00        1.70     73.28 o 
  -7   9   0      229.66      205.32     42.57 o 
  -6   9   0      201.00      230.07     71.55 o 
  -5   9   0       69.77      113.40    206.73 o 
  -4   9   0      311.69      382.10     48.77 o 
  -3   9   0       68.38       77.14     30.82 o 
  -2   9   0       35.84        1.26     43.70 o 
  -1   9   0       12.43       21.25     19.83 o 
   0   9   0        0.62       -4.00     20.50 o 
   1   9   0        0.20        6.29     28.46 o 
   2   9   0        0.11       10.53     24.36 o 
   3   9   0        0.66       11.81     44.85 o 
  -5  10   0       62.32      196.78    270.14 o 
  -4  10   0        2.37       -4.17     24.05 o 
  -3  10   0        2.29       22.63     31.64 o 
  -2  10   0        2.41       15.74     24.56 o 
  -1  10   0        0.11      -24.83     24.83 o 
   0  10   0        0.22       34.54     31.65 o 
   1  10   0        2.46       18.27     76.83 o 
  -1 -10   1       25.02      -28.71     50.31 o 
   0 -10   1       42.65       48.53     38.38 o 
   1 -10   1       21.61       27.47     65.55 o 
   2 -10   1       47.34       55.07     33.14 o 
   3 -10   1        3.07       14.94     35.92 o 
   4 -10   1        5.57        0.32     32.23 o 
   5 -10   1        2.03       -7.97     49.58 o 
  -3  -9   1        0.13      -37.37     58.88 o 
  -2  -9   1       55.69       28.15     48.93 o 
  -1  -9   1       78.14       60.28     42.91 o 
   0  -9   1       41.93       18.45     19.83 o 
   1  -9   1        2.63      -17.88     17.88 o 
   2  -9   1        8.66       -9.23     19.20 o 
   3  -9   1        1.67        2.38     35.49 o 
   4  -9   1       10.77       -0.33     67.78 o 
   5  -9   1        2.40       37.18     30.90 o 
   6  -9   1       77.53      493.38    242.56 o 
  -4  -8   1       27.02       45.08     29.27 o 
  -3  -8   1       67.04       75.59     27.77 o 
  -2  -8   1        6.00       18.29     35.97 o 
  -1  -8   1        0.06      -21.96     21.96 o 
   0  -8   1       12.03        3.71     23.03 o 
   1  -8   1        0.02      -17.24     41.04 o 
   2  -8   1       11.59       35.26     34.13 o 
   3  -8   1        7.91      -30.12     30.12 o 
   4  -8   1      191.44      265.39     31.37 o 
   5  -8   1      327.32      291.88     39.48 o 
   6  -8   1        0.19       37.20    101.26 o 
   7  -8   1      433.06      531.88    199.38 o 
  -5  -7   1       34.78        0.40     68.91 o 
  -4  -7   1        8.12       18.51     19.05 o 
  -3  -7   1        0.64      -12.31     12.31 o 
  -2  -7   1        9.15       -7.35     26.92 o 
  -1  -7   1        0.05      -16.19     43.02 o 
   0  -7   1        0.77      159.14     90.26 o 
   1  -7   1       72.80       85.73     16.28 o 
   2  -7   1      156.80      147.50     16.19 o 
   3  -7   1     1300.76     1329.73     68.41 o 
   4  -7   1      521.05      478.54     18.12 o 
   5  -7   1      907.50     1010.92     45.09 o 
   6  -7   1     1511.60     1489.64     50.00 o 
   7  -7   1        2.18       22.26     87.89 o 
   8  -7   1      213.20      243.47     36.17 o 
  -6  -6   1        9.36      -12.06     31.97 o 
  -5  -6   1        0.33       -3.32     35.23 o 
  -4  -6   1        8.35       19.55     19.42 o 
  -3  -6   1        0.15       20.31     45.66 o 
  -2  -6   1        0.07      -11.62     27.38 o 
  -1  -6   1      198.10      147.45     15.88 o 
   0  -6   1        6.89       11.53     33.03 o 
   1  -6   1     2370.33     2363.72     47.34 o 
   2  -6   1     4153.19     4091.73    103.18 o 
   3  -6   1      417.39      462.75     20.47 o 
   4  -6   1     5482.87     5412.11     97.01 o 
   5  -6   1      662.96      628.77     20.83 o 
   6  -6   1      337.63      383.58     54.52 o 
   7  -6   1      303.22      298.74     61.67 o 
   8  -6   1       10.00       40.20     25.10 o 
   9  -6   1       11.54       23.12     29.69 o 
  -7  -5   1        7.31      -25.62     25.62 o 
  -6  -5   1        5.18       26.91     22.04 o 
  -5  -5   1        0.72       19.26     20.05 o 
  -4  -5   1        4.61       11.96     35.30 o 
  -3  -5   1      328.14      271.10     17.10 o 
  -2  -5   1      486.12      475.98     22.89 o 
  -1  -5   1     1668.27     1592.12     28.83 o 
   0  -5   1    10439.68    10729.86    170.41 o 
   1  -5   1      444.13      397.19     13.16 o 
   2  -5   1     9277.19     9270.23    136.58 o 
   3  -5   1     4915.41     4772.00     74.00 o 
   4  -5   1      119.45      142.82     13.36 o 
   5  -5   1      834.04      819.84     28.52 o 
   6  -5   1       35.33       43.22     17.64 o 
   7  -5   1       12.66        3.44     18.35 o 
   8  -5   1        9.52      -13.70     26.97 o 
   9  -5   1       57.21        9.48     28.81 o 
  -8  -4   1        0.02        5.96     36.94 o 
  -7  -4   1        4.01       -1.77     22.96 o 
  -6  -4   1       18.20       19.22     62.09 o 
  -5  -4   1      274.46      152.54     21.01 o 
  -4  -4   1      925.01      857.76     29.72 o 
  -3  -4   1      138.01       95.84     24.64 o 
  -2  -4   1    11149.76    11024.08    161.61 o 
  -1  -4   1     5734.23     5590.35     84.85 o 
   0  -4   1     5864.26     5962.56     80.26 o 
   1  -4   1    12314.04    12019.82    156.15 o 
   2  -4   1      138.36      118.59      8.65 o 
   3  -4   1      761.92      774.80     16.49 o 
   4  -4   1      230.40      227.28      9.53 o 
   5  -4   1       31.93       19.77     17.83 o 
   6  -4   1       97.96       62.29     18.26 o 
   7  -4   1      161.66      107.44     24.87 o 
   8  -4   1       63.97       79.11     29.57 o 
   9  -4   1      155.95      282.86     74.74 o 
  -8  -3   1       20.89       32.24     33.50 o 
  -7  -3   1       73.24       26.03     25.24 o 
  -6  -3   1      583.75      530.62     36.30 o 
  -5  -3   1      229.62      284.72     33.71 o 
  -4  -3   1     4976.70     4953.35     88.45 o 
  -3  -3   1     9428.81     9142.62    133.90 o 
  -2  -3   1      427.52      467.12     16.04 o 
  -1  -3   1    11982.92    11827.53    179.61 o 
   0  -3   1     1731.94     1595.00     27.79 o 
   1  -3   1      140.62      123.56      5.45 o 
   2  -3   1      782.96      825.37     14.63 o 
   3  -3   1      513.88      545.33     17.43 o 
   4  -3   1      346.28      360.77     12.18 o 
   5  -3   1      333.44      338.45     15.38 o 
   6  -3   1      188.84      159.42     26.10 o 
   7  -3   1      864.11      886.42     37.24 o 
   8  -3   1       35.68      472.66    218.94 o 
   9  -3   1      116.16      113.76     73.03 o 
  -9  -2   1        1.54      102.49     41.52 o 
  -8  -2   1      200.18      203.41     29.11 o 
  -7  -2   1      554.71      527.76     46.02 o 
  -6  -2   1      859.38      789.30     25.77 o 
  -5  -2   1     5667.43     5535.40    101.81 o 
  -4  -2   1      690.02      635.19     13.99 o 
  -3  -2   1     3781.63     3779.92     57.88 o 
  -2  -2   1     3120.93     2945.01     46.97 o 
  -1  -2   1       22.77       11.67      4.99 o 
   0  -2   1     2131.12     2323.45     36.80 o 
   1  -2   1     4256.53     4318.46     56.82 o 
   2  -2   1      619.97      644.48     12.56 o 
   3  -2   1      476.70      479.89     12.25 o 
   4  -2   1      196.51      188.41      9.43 o 
   5  -2   1     1894.47     1845.78     37.67 o 
   6  -2   1     1830.05     1802.67     46.50 o 
   7  -2   1        2.51       29.12     49.75 o 
   8  -2   1     1674.03     1784.17     63.48 o 
   9  -2   1      223.49      217.37     35.81 o 
  -9  -1   1      263.29      260.64     34.01 o 
  -8  -1   1       17.73       24.39     49.32 o 
  -7  -1   1     1412.16     1524.36     40.00 o 
  -6  -1   1     1412.87     1347.50     59.30 o 
  -5  -1   1      279.87      296.79     22.23 o 
  -4  -1   1     1504.99     1526.52     27.93 o 
  -3  -1   1       49.80       52.35      5.12 o 
  -2  -1   1     3712.60     3970.94     60.74 o 
  -1  -1   1     6027.84     6385.07    121.59 o 
   1  -1   1      196.23      211.22      7.16 o 
   2  -1   1      133.68      116.71      5.52 o 
   3  -1   1     1584.95     1567.71     24.97 o 
   4  -1   1    12568.88    12341.48    177.23 o 
   5  -1   1     1383.77     1392.64     29.62 o 
   6  -1   1     4009.76     3970.14     83.39 o 
   7  -1   1     2233.60     2323.50     66.40 o 
   8  -1   1        2.19      -23.21     23.21 o 
   9  -1   1      208.24      159.95     87.73 o 
  -9   0   1      142.05      228.50     42.06 o 
  -8   0   1      675.61      727.43     30.28 o 
  -7   0   1       26.47       -7.10     22.41 o 
  -6   0   1      170.67      182.32     11.02 o 
  -5   0   1        0.70        2.65      9.59 o 
  -4   0   1     1775.89     1843.75     32.61 o 
  -3   0   1     2091.92     2048.84     33.94 o 
  -2   0   1       65.58       31.05      6.25 o 
   2   0   1    27542.77    26883.92    353.77 o 
   3   0   1    14989.47    14954.53    192.47 o 
   4   0   1     2496.57     2439.75     36.92 o 
   5   0   1     9668.17     9425.23    132.25 o 
   6   0   1      663.02      613.05     18.54 o 
   7   0   1      292.35      236.53     38.90 o 
   8   0   1      109.27      156.20     31.28 o 
   9   0   1        0.07       19.84     51.92 o 
  -9   1   1       82.76      -30.19     30.19 o 
  -8   1   1        0.06        3.08     27.55 o 
  -7   1   1        7.50        8.48     13.63 o 
  -6   1   1      297.16      278.91     12.79 o 
  -5   1   1      566.30      547.10     14.19 o 
  -4   1   1      208.88      185.85      7.77 o 
  -3   1   1        6.62        0.53      7.25 o 
  -2   1   1     5190.12     5508.41     84.92 o 
  -1   1   1     1047.83     1095.50     27.68 o 
   2   1   1      380.25      420.91     12.45 o 
   3   1   1    20214.06    20380.30    288.66 o 
   4   1   1     4613.30     4532.85     70.35 o 
   5   1   1      112.97      113.51     15.75 o 
   6   1   1      293.34      241.65     12.09 o 
   7   1   1        1.13      -21.11    107.32 o 
   8   1   1       17.04      -20.00     24.47 o 
   9   1   1        2.28      -31.53     35.57 o 
 -10   2   1        7.31       47.53     51.10 o 
  -9   2   1        1.42      -15.09     23.62 o 
  -8   2   1       41.26       43.35     24.80 o 
  -7   2   1      142.53      153.45     15.37 o 
  -6   2   1        8.52       -4.08     17.19 o 
  -5   2   1       95.62       91.12      7.94 o 
  -4   2   1     2561.84     2666.41     45.28 o 
  -3   2   1     8569.55     8621.65    116.98 o 
  -2   2   1      511.26      522.63     10.65 o 
  -1   2   1    91240.26    96927.34   2593.23 o 
   0   2   1     6566.40     6951.19     92.56 o 
   1   2   1    15134.21    15193.76    210.76 o 
   2   2   1    10420.78    10753.92    162.34 o 
   3   2   1       39.35       48.12      6.69 o 
   4   2   1      115.37       93.13      8.64 o 
   5   2   1       22.88       18.02     19.18 o 
   6   2   1        4.88       15.13     14.28 o 
   7   2   1        0.68       -0.47     15.14 o 
   8   2   1        3.35       37.85     28.87 o 
   9   2   1       38.38        4.67     38.28 o 
 -10   3   1       14.88       29.50     37.21 o 
  -9   3   1       30.23       78.06     43.79 o 
  -8   3   1       11.42        2.70     24.51 o 
  -7   3   1      146.89      141.73     20.29 o 
  -6   3   1      569.18      559.52     20.86 o 
  -5   3   1     6735.34     6884.48    108.89 o 
  -4   3   1      318.85      348.56     11.21 o 
  -3   3   1    29815.52    30182.89    414.05 o 
  -2   3   1    11881.53    11700.62    154.56 o 
  -1   3   1      663.79      635.11     12.13 o 
   0   3   1     9970.99    10262.26    136.64 o 
   1   3   1      860.64      876.75     16.17 o 
   2   3   1       27.23       17.18      5.54 o 
   3   3   1       39.39       38.30      8.34 o 
   4   3   1       51.90       65.26     15.66 o 
   5   3   1        0.01        0.18     28.75 o 
   6   3   1        2.88      -12.61     12.61 o 
   7   3   1       47.15       39.68     37.60 o 
   8   3   1       75.55       99.57    100.54 o 
  -9   4   1       97.50       59.88     40.94 o 
  -8   4   1       20.46       34.16     22.63 o 
  -7   4   1     2056.94     1974.41     71.26 o 
  -6   4   1     1376.88     1391.37     35.69 o 
  -5   4   1     3842.27     3765.66     69.86 o 
  -4   4   1    10367.28    10348.66    142.17 o 
  -3   4   1      927.96      894.02     18.74 o 
  -2   4   1     4182.13     4249.59     61.10 o 
  -1   4   1     1303.22     1346.28     23.91 o 
   0   4   1       60.87       71.35      8.79 o 
   1   4   1      115.40      111.74      6.26 o 
   2   4   1      493.35      484.98     18.26 o 
   3   4   1       14.16       -7.23      7.54 o 
   4   4   1        2.47        5.42     16.38 o 
   5   4   1        5.72       65.84     37.37 o 
   6   4   1      250.50      261.36     36.13 o 
   7   4   1       80.34      150.54     33.70 o 
   8   4   1        8.30      -30.81     30.81 o 
  -9   5   1      283.48      245.51     32.46 o 
  -8   5   1      886.74     1006.86     45.32 o 
  -7   5   1      106.56      103.49     13.13 o 
  -6   5   1     3173.00     3181.58     68.71 o 
  -5   5   1     1355.89     1381.97     28.81 o 
  -4   5   1      421.94      365.49     21.19 o 
  -3   5   1      479.14      504.21     15.11 o 
  -2   5   1       11.21        7.70      9.22 o 
  -1   5   1      374.01      376.86     12.17 o 
   0   5   1      678.72      660.69     18.79 o 
   1   5   1       73.57       90.13      6.74 o 
   2   5   1       73.38       85.15      8.95 o 
   3   5   1       61.74       67.54     17.04 o 
   4   5   1      265.80      302.74     28.93 o 
   5   5   1      385.57      507.78     41.57 o 
   6   5   1       24.51      -25.45     39.59 o 
  -9   6   1       19.67       68.16     29.96 o 
  -8   6   1      347.89      373.42     32.06 o 
  -7   6   1      667.48      721.26     50.00 o 
  -6   6   1        6.81       35.63     19.36 o 
  -5   6   1       66.51       59.58     29.37 o 
  -4   6   1       10.86        5.87      9.04 o 
  -3   6   1      274.42      244.21     18.28 o 
  -2   6   1      250.38      247.94     13.06 o 
  -1   6   1       48.80       82.32     19.88 o 
   0   6   1      116.04      128.59     28.72 o 
   1   6   1      366.64      430.49     29.38 o 
   2   6   1       35.31       42.04     11.85 o 
   3   6   1      840.16      932.34     36.67 o 
   4   6   1      299.44      274.54     24.31 o 
   5   6   1      122.24      189.34     82.83 o 
  -8   7   1       43.28      -35.01     35.01 o 
  -7   7   1        0.22       61.92     22.08 o 
  -6   7   1        8.89      -10.63     26.88 o 
  -5   7   1       72.83       62.98     23.32 o 
  -4   7   1       58.90       73.39     33.94 o 
  -3   7   1       32.29       71.99     19.21 o 
  -2   7   1       23.95       29.67     11.22 o 
  -1   7   1      547.85      524.92     24.29 o 
   0   7   1       92.61       89.78     18.56 o 
   1   7   1      679.02      774.02     61.98 o 
   2   7   1      746.25      785.33     42.83 o 
   3   7   1       14.94        3.22     14.03 o 
   4   7   1      105.40      153.74     52.41 o 
   5   7   1       45.28      -53.70     62.84 o 
  -8   8   1        3.60       42.35     40.32 o 
  -7   8   1       18.23      214.41    239.56 o 
  -6   8   1       17.20       57.69     41.67 o 
  -5   8   1       38.09      -90.18    166.94 o 
  -4   8   1        3.02       -1.11     34.30 o 
  -3   8   1      319.32      360.04     61.68 o 
  -2   8   1      380.14      353.64     53.83 o 
  -1   8   1      158.26      190.20     27.76 o 
   0   8   1      852.95      833.82     75.98 o 
   1   8   1       49.10      -20.44     22.04 o 
   2   8   1       76.10      143.48     60.90 o 
   3   8   1      106.91       42.42     30.85 o 
   4   8   1        0.20      -12.96    102.80 o 
  -7   9   1       24.23      201.87    282.51 o 
  -6   9   1       19.89      195.24    230.34 o 
  -5   9   1       69.72       44.82     39.74 o 
  -4   9   1      338.22      354.94     62.68 o 
  -3   9   1        0.09       54.04     30.36 o 
  -2   9   1      445.00      419.37     28.24 o 
  -1   9   1      157.17       92.28     19.84 o 
   0   9   1       12.98       89.32     36.80 o 
   1   9   1       89.80      234.48     57.99 o 
   2   9   1        2.00      -16.69     46.63 o 
   3   9   1        1.25        7.22     39.32 o 
  -5  10   1       35.35      105.95     70.69 o 
  -4  10   1       97.16      146.15     32.83 o 
  -3  10   1      124.74      183.86     35.89 o 
  -2  10   1        3.88       12.76     25.93 o 
  -1  10   1       37.24       43.80     26.16 o 
   0  10   1        8.56        3.60     26.16 o 
   1  10   1        0.04       35.07     34.64 o 
   0 -10   2       62.23       21.97     31.59 o 
   1 -10   2        0.74      -32.78     32.78 o 
   2 -10   2      241.16      233.85     38.45 o 
   3 -10   2       65.15      126.33     36.30 o 
   4 -10   2       29.72       64.54     35.43 o 
  -3  -9   2        6.06      -54.35     54.35 o 
  -2  -9   2      108.78       78.99     37.23 o 
  -1  -9   2       49.24       54.50     23.68 o 
   0  -9   2      294.18      278.20     36.09 o 
   1  -9   2      224.61      268.38     25.24 o 
   2  -9   2        0.08       79.58     34.21 o 
   3  -9   2      183.83      213.67     33.63 o 
   4  -9   2       10.83      -52.66     83.21 o 
   5  -9   2       17.42      115.35     76.88 o 
   6  -9   2        0.00        6.09     62.04 o 
  -4  -8   2       74.94       -6.23     29.77 o 
  -3  -8   2      121.03      124.09     42.38 o 
  -2  -8   2      100.19       70.53     23.70 o 
  -1  -8   2      315.86      366.50     24.03 o 
   0  -8   2      158.23      192.12     27.86 o 
   1  -8   2      221.92      203.73     33.75 o 
   2  -8   2       36.61       26.41     50.03 o 
   3  -8   2       23.37       20.13     30.36 o 
   4  -8   2        1.38      -12.72     68.31 o 
   5  -8   2       54.26       10.16     66.10 o 
   6  -8   2       15.37       16.07     63.98 o 
   7  -8   2       31.60      229.05    236.65 o 
  -5  -7   2      135.06      163.65     39.03 o 
  -4  -7   2        1.17       93.44     39.37 o 
  -3  -7   2      275.34      325.77     18.56 o 
  -2  -7   2      453.56      496.30     19.37 o 
  -1  -7   2      147.52      155.00     13.05 o 
   0  -7   2       21.62       -7.16     23.34 o 
   1  -7   2       52.57       33.57     14.14 o 
   2  -7   2        5.76        5.85     14.83 o 
   3  -7   2      224.80      241.64     35.87 o 
   4  -7   2       10.39      -14.00     14.00 o 
   5  -7   2      130.40      127.05     17.35 o 
   6  -7   2       93.44       12.40     42.00 o 
   7  -7   2       81.57      118.82     30.97 o 
   8  -7   2      408.74      348.67     52.66 o 
  -6  -6   2       33.18       54.36     39.66 o 
  -5  -6   2      105.64      153.05     31.29 o 
  -4  -6   2      301.36      314.77     22.80 o 
  -3  -6   2       11.90        4.10     11.15 o 
  -2  -6   2        0.45      -11.71     15.52 o 
  -1  -6   2       94.41      107.34      9.92 o 
   0  -6   2       12.80        6.48     12.05 o 
   1  -6   2      412.82      380.36     22.95 o 
   2  -6   2        3.64       44.90     26.34 o 
   3  -6   2      304.29      297.63     13.66 o 
   4  -6   2      928.50      914.74     27.70 o 
   5  -6   2       15.39       19.89     12.52 o 
   6  -6   2     1584.38     1628.36     75.20 o 
   7  -6   2      953.72      909.53     71.49 o 
   8  -6   2       47.60      181.58     56.86 o 
   9  -6   2      264.35      285.40     36.05 o 
  -7  -5   2        0.78        3.84     37.19 o 
  -6  -5   2       95.04      114.62     25.53 o 
  -5  -5   2       33.29       75.51     24.38 o 
  -4  -5   2        7.02       25.05     43.02 o 
  -3  -5   2       77.64       63.12     13.50 o 
  -2  -5   2        2.25      -10.37     10.37 o 
  -1  -5   2      229.16      189.58     23.15 o 
   0  -5   2       28.62       46.42      8.83 o 
   1  -5   2      234.66      232.37     12.07 o 
   2  -5   2     2851.54     2866.51     46.22 o 
   3  -5   2     2046.90     2017.56     36.57 o 
   4  -5   2     2523.90     2600.65     49.13 o 
   5  -5   2     6114.92     5928.87    112.15 o 
   6  -5   2       96.46       61.65     19.53 o 
   7  -5   2      798.44      734.63     38.68 o 
   8  -5   2      255.50      242.14     29.72 o 
   9  -5   2        5.93      -19.78     38.61 o 
  -8  -4   2       32.82       65.35     28.53 o 
  -7  -4   2       35.73       33.12     24.92 o 
  -6  -4   2        3.35       33.30     30.06 o 
  -5  -4   2       51.31      111.46     43.35 o 
  -4  -4   2        4.09        9.94     31.74 o 
  -3  -4   2       72.83       87.36     14.92 o 
  -2  -4   2       48.62       35.59      6.47 o 
  -1  -4   2       56.23       42.21     10.13 o 
   0  -4   2     3878.53     4033.06     60.29 o 
   1  -4   2    12022.74    12180.37    166.77 o 
   2  -4   2      556.07      592.98     12.38 o 
   3  -4   2    17586.74    17719.36    217.24 o 
   4  -4   2     3337.15     3290.84     57.28 o 
   5  -4   2      821.70      797.69     38.40 o 
   6  -4   2     1346.07     1264.16     43.73 o 
   7  -4   2        0.43       10.77     24.39 o 
   8  -4   2       20.20       55.51     31.29 o 
   9  -4   2        1.86       22.34     29.24 o 
  -8  -3   2       11.03       15.41     31.65 o 
  -7  -3   2       25.04       37.31     23.64 o 
  -6  -3   2        1.49      -25.50     25.50 o 
  -5  -3   2       44.93       28.10     17.76 o 
  -4  -3   2      119.75      117.56     16.04 o 
  -3  -3   2      881.43      851.82     22.21 o 
  -2  -3   2     1909.81     2027.04     34.92 o 
  -1  -3   2    21916.20    22586.17    362.41 o 
   0  -3   2     2327.06     2270.35     38.03 o 
   1  -3   2    23016.11    22868.47    288.35 o 
   2  -3   2    17865.31    18026.70    218.51 o 
   3  -3   2       29.40        5.59     12.66 o 
   4  -3   2     3316.83     3378.33     55.12 o 
   5  -3   2        0.10       37.18     14.18 o 
   6  -3   2        5.26       11.42     23.95 o 
   7  -3   2       41.35       49.66     27.07 o 
   8  -3   2      112.59      144.84     40.55 o 
   9  -3   2       18.72      -13.96     29.77 o 
  -9  -2   2        3.25       10.47     39.34 o 
  -8  -2   2        0.33       -9.62     68.12 o 
  -7  -2   2       37.07       51.07     46.83 o 
  -6  -2   2      113.82       49.90     28.36 o 
  -5  -2   2     1128.94     1003.72     33.35 o 
  -4  -2   2       29.51       10.58     10.92 o 
  -3  -2   2    16062.22    16353.19    267.62 o 
  -2  -2   2    13030.36    13190.63    201.73 o 
  -1  -2   2     9890.50    10322.94    157.31 o 
   0  -2   2    34504.37    34401.91    475.25 o 
   1  -2   2     1254.22     1223.09     19.37 o 
   2  -2   2     2927.38     3063.27     45.57 o 
   3  -2   2      138.28      132.23      7.88 o 
   4  -2   2        1.05       -7.22      7.22 o 
   5  -2   2      343.51      309.06     23.30 o 
   6  -2   2      395.70      343.97     33.37 o 
   7  -2   2       41.44        3.26     72.99 o 
   8  -2   2      205.17      247.22     28.11 o 
   9  -2   2       18.48      -26.92     45.62 o 
  -9  -1   2       23.83        6.86     29.23 o 
  -8  -1   2       23.80       -3.67     20.28 o 
  -7  -1   2      527.06      442.70     37.89 o 
  -6  -1   2      372.11      361.06     15.84 o 
  -5  -1   2     4938.35     4977.95     92.27 o 
  -4  -1   2    13444.91    13110.21    221.04 o 
  -3  -1   2      192.59      247.79     10.64 o 
  -2  -1   2    22173.98    22210.22    354.47 o 
  -1  -1   2     5550.13     5407.41     78.24 o 
   0  -1   2      293.05      328.32      8.12 o 
   1  -1   2      564.79      559.06     10.43 o 
   2  -1   2      243.69      246.88      6.98 o 
   3  -1   2      925.05      851.40     16.76 o 
   4  -1   2      935.00      924.87     19.13 o 
   5  -1   2      184.14      189.00     18.03 o 
   6  -1   2      985.54     1002.05     35.76 o 
   7  -1   2       12.14      -18.59     21.17 o 
   8  -1   2      133.58      220.79     41.99 o 
   9  -1   2      427.94      518.14     64.41 o 
  -9   0   2      128.06      158.91     31.54 o 
  -8   0   2      510.17      453.35     25.76 o 
  -7   0   2      543.06      527.30     22.31 o 
  -6   0   2     5755.68     5682.04    103.15 o 
  -5   0   2     1174.81     1044.17     30.77 o 
  -4   0   2     4794.55     4743.19     84.02 o 
  -3   0   2     6011.17     5866.33    109.90 o 
  -2   0   2       12.74       13.63      4.15 o 
  -1   0   2      895.89      983.84     18.07 o 
   0   0   2     3557.28     3675.83     55.61 o 
   1   0   2     1043.88     1073.43     17.98 o 
   2   0   2     1443.27     1491.04     24.28 o 
   3   0   2      431.85      431.47     10.29 o 
   4   0   2     1502.17     1433.42     25.56 o 
   5   0   2     1348.64     1393.63     27.79 o 
   6   0   2       10.58       17.98     10.30 o 
   7   0   2     2051.04     2275.71     70.84 o 
   8   0   2      361.45      367.02     31.47 o 
   9   0   2       22.76       18.46     32.95 o 
  -9   1   2        1.76       27.99     34.20 o 
  -8   1   2     1088.82     1165.93     38.70 o 
  -7   1   2     1386.31     1346.92     49.65 o 
  -6   1   2      226.93      215.96     14.63 o 
  -5   1   2     2207.49     2185.34     36.73 o 
  -4   1   2       28.04        7.46      8.02 o 
  -3   1   2     1501.49     1572.35     31.23 o 
  -2   1   2     4438.13     4458.12     95.33 o 
  -1   1   2      489.24      491.57      9.50 o 
   0   1   2     1137.10     1312.91     21.79 o 
   1   1   2       54.70       56.40      5.72 o 
   2   1   2      621.03      554.66     13.90 o 
   3   1   2     8596.22     8589.84    120.14 o 
   4   1   2     1699.17     1731.83     31.64 o 
   5   1   2     3808.50     4017.66     70.47 o 
   6   1   2     2484.64     2552.82     52.66 o 
   7   1   2       22.25       29.69     16.07 o 
   8   1   2      256.07      236.91     28.00 o 
   9   1   2       24.26       30.16     37.07 o 
 -10   2   2       79.74       99.02     33.98 o 
  -9   2   2      490.44      517.00     52.33 o 
  -8   2   2       33.25       -2.62     17.03 o 
  -7   2   2      272.08      242.05     18.72 o 
  -6   2   2       47.98       43.58     12.71 o 
  -5   2   2      816.42      809.41     20.23 o 
  -4   2   2     1359.40     1327.57     34.45 o 
  -3   2   2        2.47        4.22      7.58 o 
  -2   2   2      285.94      298.16      8.70 o 
  -1   2   2      742.29      693.91     11.66 o 
   0   2   2       11.81       17.19      4.43 o 
   1   2   2    13931.68    14037.19    205.72 o 
   2   2   2    10320.14    10408.44    157.50 o 
   3   2   2     1410.31     1490.44     34.47 o 
   4   2   2     7737.54     7841.96    123.82 o 
   5   2   2      934.64      822.82     34.08 o 
   6   2   2      237.90      228.51     18.04 o 
   7   2   2      163.32      170.50     41.96 o 
   8   2   2        9.22       43.19     48.37 o 
  -9   3   2        3.53      -24.17     24.17 o 
  -8   3   2       28.76       13.73     21.44 o 
  -7   3   2      193.50      183.25     21.03 o 
  -6   3   2      280.58      273.33     18.43 o 
  -5   3   2       66.89       52.39     14.21 o 
  -4   3   2      103.31      122.10      9.13 o 
  -3   3   2     1027.54     1025.29     22.36 o 
  -2   3   2      616.97      593.84     11.47 o 
  -1   3   2     3833.28     3709.62     58.97 o 
   0   3   2    24817.44    24753.95    403.93 o 
   1   3   2      552.17      563.14     12.50 o 
   2   3   2    11016.46    11099.68    168.11 o 
   3   3   2     4194.79     4108.96     66.13 o 
   4   3   2       23.33       39.54     17.91 o 
   5   3   2      389.17      306.65     18.00 o 
   6   3   2       15.97       12.18     16.96 o 
   7   3   2       16.04       32.91     17.33 o 
   8   3   2        1.05       26.48     53.02 o 
  -9   4   2       38.84       52.66     25.52 o 
  -8   4   2       60.91       98.96     23.61 o 
  -7   4   2        6.25       10.66     10.78 o 
  -6   4   2       95.41       67.47     13.17 o 
  -5   4   2      430.53      437.88     20.22 o 
  -4   4   2     2349.34     2384.00     40.87 o 
  -3   4   2       43.05       44.72      7.46 o 
  -2   4   2    23391.47    23185.90    288.48 o 
  -1   4   2     4243.60     4289.39     61.27 o 
   0   4   2     5111.47     5191.33     82.27 o 
   1   4   2     6474.38     6482.36     90.33 o 
   2   4   2      166.62      168.57     11.11 o 
   3   4   2      198.19      168.14     12.06 o 
   4   4   2       10.90       -6.31     16.86 o 
   5   4   2        0.21       11.01     13.44 o 
   6   4   2        0.23       49.51     17.92 o 
   7   4   2        0.01      -12.21     46.99 o 
   8   4   2       19.79       50.63     65.96 o 
  -9   5   2        0.86        3.19     26.87 o 
  -8   5   2       70.83       68.12     26.76 o 
  -7   5   2       64.27      103.78     18.11 o 
  -6   5   2     1573.32     1627.95     77.12 o 
  -5   5   2      291.51      295.56     30.30 o 
  -4   5   2     7328.59     7148.84    122.08 o 
  -3   5   2     4859.35     4973.44     74.11 o 
  -2   5   2      131.67      116.80      7.48 o 
  -1   5   2     4359.43     4388.02     73.62 o 
   0   5   2      813.27      783.54     21.26 o 
   1   5   2        0.45       -6.86      6.86 o 
   2   5   2       19.72        6.92     11.27 o 
   3   5   2        0.25       34.33     34.89 o 
   4   5   2        0.29       -3.42     12.59 o 
   5   5   2        0.04        3.80     28.39 o 
   6   5   2       18.05      -14.12     27.12 o 
   7   5   2       27.87       35.53     31.16 o 
  -9   6   2        0.00      -33.15     33.15 o 
  -8   6   2      397.27      424.01     32.12 o 
  -7   6   2      456.02      491.84     26.15 o 
  -6   6   2      783.38      718.55     34.86 o 
  -5   6   2     2703.19     2824.14     54.14 o 
  -4   6   2      426.00      454.82     19.20 o 
  -3   6   2     1339.75     1285.40     26.58 o 
  -2   6   2      848.21      879.70     23.72 o 
  -1   6   2       37.18      118.05     36.23 o 
   0   6   2        5.25       11.69     33.74 o 
   1   6   2       36.47       29.01     12.29 o 
   2   6   2        2.06       -8.64      8.64 o 
   3   6   2        1.65       21.44     13.59 o 
   4   6   2        1.03       -8.95     24.05 o 
   5   6   2       70.22       57.00     45.25 o 
   6   6   2       28.01       51.65     35.22 o 
  -8   7   2        8.69       61.79     45.86 o 
  -7   7   2      652.00      721.11     37.40 o 
  -6   7   2      484.47      467.92     26.80 o 
  -5   7   2      113.23      166.93     30.66 o 
  -4   7   2      318.92      281.50     36.52 o 
  -3   7   2       46.12       16.20     24.39 o 
  -2   7   2       10.04       13.32     29.46 o 
  -1   7   2       50.21      108.01     37.40 o 
   0   7   2       21.19        0.80     44.31 o 
   1   7   2       13.34       18.87     23.77 o 
   2   7   2       16.73        7.55     19.04 o 
   3   7   2       51.54      102.17     23.70 o 
   4   7   2       89.91       41.01     42.63 o 
   5   7   2       10.14       60.38     43.21 o 
  -7   8   2        2.33       40.90     75.30 o 
  -6   8   2       49.47      -32.67     32.67 o 
  -5   8   2       34.51      -10.57     58.67 o 
  -4   8   2       24.44       -1.67     24.90 o 
  -3   8   2       13.25       30.52     16.90 o 
  -2   8   2       23.59       -1.15     18.02 o 
  -1   8   2       15.66        4.39     21.98 o 
   0   8   2       63.69      135.91     35.02 o 
   1   8   2        2.52      -21.06     21.06 o 
   2   8   2      141.69      135.00     23.73 o 
   3   8   2       78.27       99.69     25.80 o 
   4   8   2       26.42       26.95     51.28 o 
  -6   9   2       13.74      -31.09     31.09 o 
  -5   9   2        2.42        6.97     27.36 o 
  -4   9   2       16.50      468.45    221.45 o 
  -3   9   2        1.71       49.64     21.70 o 
  -2   9   2       66.64      -29.85     95.68 o 
  -1   9   2       19.96        7.25     37.64 o 
   0   9   2       80.69       80.78     41.40 o 
   1   9   2      136.83      159.34     44.16 o 
   2   9   2        1.95        4.63     38.21 o 
  -4  10   2       27.91      177.38    142.91 o 
  -3  10   2       52.22       65.52     75.30 o 
  -2  10   2       10.09        8.87     24.26 o 
  -1  10   2      116.20      150.11     34.09 o 
   0  10   2        9.31      -29.54     29.54 o 
   0 -10   3        0.05       10.88     32.22 o 
   1 -10   3        0.91      -17.92     31.94 o 
   2 -10   3       23.32       19.09     55.48 o 
   3 -10   3        7.67       37.12     35.19 o 
   4 -10   3       61.92       89.29     60.09 o 
  -2  -9   3        0.10       -0.80     36.38 o 
  -1  -9   3        0.02      -22.97     44.73 o 
   0  -9   3       35.93       41.43     23.16 o 
   1  -9   3       95.38       57.36     30.45 o 
   2  -9   3       38.40       56.53     31.00 o 
   3  -9   3      576.23      620.27     50.03 o 
   4  -9   3       52.65       10.28     36.80 o 
   5  -9   3      166.99      198.17     59.86 o 
   6  -9   3      173.23      281.00    116.48 o 
  -4  -8   3        0.25       16.33     34.70 o 
  -3  -8   3        8.87       -2.26     44.16 o 
  -2  -8   3       20.66      -24.75     24.75 o 
  -1  -8   3      275.77      237.89     21.64 o 
   0  -8   3       16.51       23.58     21.09 o 
   1  -8   3     1104.33     1227.77     49.81 o 
   2  -8   3      606.83      665.20     36.26 o 
   3  -8   3      136.40       56.52     56.16 o 
   4  -8   3      564.61      560.50     54.43 o 
   5  -8   3       15.83      -46.37     46.37 o 
   6  -8   3       39.58      187.97     42.23 o 
   7  -8   3        0.26       46.85     74.53 o 
  -5  -7   3       28.32       66.00     58.96 o 
  -4  -7   3        3.60       -0.93     24.62 o 
  -3  -7   3      354.50      302.13     22.20 o 
  -2  -7   3      273.84      270.52     18.08 o 
  -1  -7   3     1049.44     1012.22     28.17 o 
   0  -7   3     1446.80     1410.85     32.77 o 
   1  -7   3        7.95       -0.29     22.76 o 
   2  -7   3      896.56      881.57     28.83 o 
   3  -7   3      156.57      142.28     33.10 o 
   4  -7   3       49.00        0.55     27.93 o 
   5  -7   3        7.77       57.11     93.01 o 
   6  -7   3       60.21       45.99     22.56 o 
   7  -7   3        6.78       48.45     34.24 o 
   8  -7   3        1.34      -12.41     36.25 o 
  -6  -6   3        0.66       13.88     29.60 o 
  -5  -6   3      184.94      188.75     28.00 o 
  -4  -6   3      443.89      408.11     27.02 o 
  -3  -6   3      253.45      234.49     15.19 o 
  -2  -6   3     1387.52     1376.10     30.97 o 
  -1  -6   3      788.84      797.51     29.42 o 
   0  -6   3      755.10      772.10     20.86 o 
   1  -6   3      347.91      327.54     27.55 o 
   2  -6   3       52.60       32.29     12.42 o 
   3  -6   3       53.12       53.46     22.68 o 
   4  -6   3      313.58      287.19     34.84 o 
   5  -6   3       25.73       23.49     18.39 o 
   6  -6   3       13.27      -19.17     27.77 o 
   7  -6   3        2.00       -7.19     37.50 o 
   8  -6   3      156.85      106.78     29.47 o 
  -7  -5   3       30.85       -6.97     29.93 o 
  -6  -5   3      326.82      397.64     34.21 o 
  -5  -5   3       13.87       37.84     28.73 o 
  -4  -5   3      780.52      907.98     34.47 o 
  -3  -5   3     1699.58     1725.66     37.43 o 
  -2  -5   3      334.17      320.82     12.93 o 
  -1  -5   3      202.48      187.16     33.04 o 
   0  -5   3      127.95      125.79     13.62 o 
   1  -5   3       72.16       80.53      9.91 o 
   2  -5   3     1346.90     1304.53     30.92 o 
   3  -5   3       58.56       50.04      8.75 o 
   4  -5   3       57.72       39.75     25.51 o 
   5  -5   3      121.19       95.33     19.90 o 
   6  -5   3      174.45      221.71     42.73 o 
   7  -5   3     1129.03     1143.23     51.43 o 
   8  -5   3      186.71      257.87     37.47 o 
   9  -5   3      138.81      201.79     55.61 o 
  -8  -4   3      135.07      108.98    102.20 o 
  -7  -4   3      101.87      147.38     36.02 o 
  -6  -4   3      208.75      209.22     36.41 o 
  -5  -4   3      905.24      914.37     51.47 o 
  -4  -4   3        9.27        4.43     18.79 o 
  -3  -4   3        4.67       11.85     16.27 o 
  -2  -4   3      210.04      217.51     11.06 o 
  -1  -4   3       64.97       68.04      7.04 o 
   0  -4   3     2364.42     2386.48     36.55 o 
   1  -4   3       13.72       -4.67     11.70 o 
   2  -4   3      193.22      203.33      9.58 o 
   3  -4   3     1249.64     1212.41     21.93 o 
   4  -4   3       63.05        6.34     16.70 o 
   5  -4   3     3473.01     3578.69     87.77 o 
   6  -4   3     2744.59     2684.50    108.46 o 
   7  -4   3       47.18       90.03     29.93 o 
   8  -4   3      794.24      766.71     53.13 o 
   9  -4   3      103.25      113.21     42.48 o 
  -8  -3   3        2.07       14.39     70.85 o 
  -7  -3   3      202.86      211.23     27.74 o 
  -6  -3   3       78.26      136.28     36.07 o 
  -5  -3   3       11.89       30.96     20.77 o 
  -4  -3   3      136.64      116.78     20.84 o 
  -3  -3   3        5.45        1.44      7.98 o 
  -2  -3   3     1166.04     1105.02     21.86 o 
  -1  -3   3       21.77        5.54      5.62 o 
   0  -3   3      305.82      368.72     10.22 o 
   1  -3   3     3026.44     3072.54     44.48 o 
   2  -3   3     3904.81     3916.65     55.71 o 
   3  -3   3     4042.55     4005.60     58.10 o 
   4  -3   3    14035.19    13970.20    200.66 o 
   5  -3   3      552.51      568.54     54.19 o 
   6  -3   3     1867.85     1880.98     84.04 o 
   7  -3   3      844.02      855.79     67.00 o 
   8  -3   3        0.19      -29.93     32.90 o 
   9  -3   3       32.72       39.49     36.89 o 
  -9  -2   3       35.54       57.31     42.56 o 
  -8  -2   3       68.82      106.81     29.13 o 
  -7  -2   3       10.57        6.23     22.61 o 
  -6  -2   3       69.89       81.22     20.31 o 
  -5  -2   3       11.33        6.97     18.74 o 
  -4  -2   3      310.25      320.69     16.99 o 
  -3  -2   3       60.82       21.60     11.32 o 
  -2  -2   3       50.69       42.20      9.39 o 
  -1  -2   3     2676.96     2764.22     43.93 o 
   0  -2   3    17546.28    17873.58    226.20 o 
   1  -2   3      260.75      272.61      9.10 o 
   2  -2   3    31086.89    31012.78    435.23 o 
   3  -2   3     8432.81     8404.55    112.57 o 
   4  -2   3     1099.80     1037.08     23.20 o 
   5  -2   3     3480.39     3193.04    115.74 o 
   6  -2   3      104.75       98.55     43.87 o 
   7  -2   3       31.58       18.82     33.92 o 
   8  -2   3        0.23      -25.67     73.79 o 
   9  -2   3       17.65       16.24     34.80 o 
  -9  -1   3       14.21       -2.32     39.90 o 
  -8  -1   3       29.79       31.45     20.91 o 
  -7  -1   3        6.30       -5.61     19.47 o 
  -6  -1   3       94.29       45.82     24.53 o 
  -5  -1   3        0.64      -10.16     10.16 o 
  -4  -1   3      710.04      707.12     20.48 o 
  -3  -1   3      872.26      876.15     22.06 o 
  -2  -1   3    22609.17    23023.40    324.50 o 
  -1  -1   3     4588.01     4607.31     62.37 o 
   0  -1   3    28746.05    28731.63    442.08 o 
   1  -1   3    32872.89    33154.31    412.80 o 
   2  -1   3      125.64      139.03      8.95 o 
   3  -1   3     7410.19     7347.47    115.16 o 
   4  -1   3      247.57      229.52     14.31 o 
   5  -1   3        0.27      -12.23     18.23 o 
   6  -1   3       42.09       57.21     15.37 o 
   7  -1   3      117.15      119.71     45.55 o 
   8  -1   3       11.11      -51.74     62.72 o 
   9  -1   3        2.57      -30.53     30.53 o 
  -9   0   3        0.18       -7.80     35.07 o 
  -8   0   3       39.72       61.53     17.90 o 
  -7   0   3        7.04       12.37     11.42 o 
  -6   0   3      675.67      615.34     17.24 o 
  -5   0   3        6.92        1.45      6.57 o 
  -4   0   3    11269.49    11466.57    191.93 o 
  -3   0   3    12942.08    12812.29    183.72 o 
  -2   0   3     7027.17     7251.11    106.68 o 
  -1   0   3    40973.01    41245.65    775.75 o 
   0   0   3     3801.16     4092.67     55.99 o 
   1   0   3     5331.18     5468.21     93.71 o 
   2   0   3       37.51       24.89      5.11 o 
   3   0   3       40.12       58.35      8.00 o 
   4   0   3      392.58      403.73     13.31 o 
   5   0   3      439.19      435.37     14.12 o 
   6   0   3        5.92       -7.06     15.22 o 
   7   0   3      161.52      193.61     20.44 o 
   8   0   3       17.04        3.79     27.14 o 
   9   0   3      123.64      240.41     45.66 o 
  -9   1   3        0.81       23.66     34.77 o 
  -8   1   3      250.49      245.16     21.91 o 
  -7   1   3      324.13      285.30     14.48 o 
  -6   1   3     2481.59     2509.37     48.07 o 
  -5   1   3     9554.39     9208.84    154.32 o 
  -4   1   3        0.11        2.34      7.31 o 
  -3   1   3    17521.53    17387.72    303.67 o 
  -2   1   3     7946.88     7899.04    121.75 o 
  -1   1   3      330.08      335.40      8.31 o 
   0   1   3        0.62        0.66      5.08 o 
   1   1   3        2.52       -6.00      9.25 o 
   2   1   3      804.94      757.20     19.62 o 
   3   1   3      891.74      889.59     20.62 o 
   4   1   3       74.69       82.25      8.30 o 
   5   1   3      728.86      751.77     21.04 o 
   6   1   3        0.86        6.76     29.90 o 
   7   1   3      105.51      123.07     41.79 o 
   8   1   3      351.32      464.63     36.01 o 
   9   1   3       18.50       14.56     38.71 o 
  -9   2   3      276.13      255.21     52.91 o 
  -8   2   3      169.88      217.90     36.72 o 
  -7   2   3     3099.29     3028.83     66.65 o 
  -6   2   3     1021.34      971.95     29.34 o 
  -5   2   3     2883.93     2913.35     73.01 o 
  -4   2   3     5470.20     5306.53     88.55 o 
  -3   2   3       98.32       88.86      6.30 o 
  -2   2   3       11.97       -0.46      4.47 o 
  -1   2   3      644.80      612.14     12.81 o 
   0   2   3      501.26      514.62     11.13 o 
   1   2   3     1208.16     1277.78     24.96 o 
   2   2   3      306.28      278.51      9.34 o 
   3   2   3      732.46      717.91     16.66 o 
   4   2   3      411.40      472.05     18.21 o 
   5   2   3       36.12       39.76     14.53 o 
   6   2   3     1393.59     1553.50     41.63 o 
   7   2   3      322.36      329.05     23.57 o 
   8   2   3       11.92        9.98     27.12 o 
  -9   3   3      457.38      525.05     36.42 o 
  -8   3   3      777.02      849.86     41.36 o 
  -7   3   3       77.44       44.32     13.96 o 
  -6   3   3     1587.97     1567.91     41.51 o 
  -5   3   3      196.72      171.90     15.05 o 
  -4   3   3      216.11      206.64      9.81 o 
  -3   3   3      927.09      897.07     20.38 o 
  -2   3   3      173.58      175.23      7.04 o 
  -1   3   3      863.13      886.71     17.47 o 
   0   3   3       99.72      106.47      8.00 o 
   1   3   3      140.11      113.63      7.23 o 
   2   3   3     2746.37     2772.36     47.86 o 
   3   3   3     1091.51     1083.88     28.24 o 
   4   3   3     2025.71     2153.48     44.94 o 
   5   3   3     1499.89     1574.40     45.27 o 
   6   3   3       32.47       20.70     19.64 o 
   7   3   3      186.83      239.57     25.39 o 
   8   3   3       25.69       48.20    102.43 o 
  -9   4   3       26.82      110.94     28.86 o 
  -8   4   3      181.63      198.23     25.23 o 
  -7   4   3      111.11      107.62     17.32 o 
  -6   4   3      215.02      202.24     16.91 o 
  -5   4   3      271.03      265.08     16.25 o 
  -4   4   3        4.46       -7.66      7.66 o 
  -3   4   3      242.66      239.06      8.34 o 
  -2   4   3       51.16       19.36     10.08 o 
  -1   4   3        8.02       11.75      6.16 o 
   0   4   3     3349.87     3317.72     50.34 o 
   1   4   3     3788.33     3661.05     55.49 o 
   2   4   3      486.60      564.93     16.73 o 
   3   4   3     3203.44     3211.66     63.61 o 
   4   4   3      615.52      518.90     26.93 o 
   5   4   3      111.63      102.95     35.58 o 
   6   4   3      119.64       53.54     21.01 o 
   7   4   3       19.59       70.50     25.95 o 
  -9   5   3       31.56       28.27     44.08 o 
  -8   5   3       80.89       90.98     31.21 o 
  -7   5   3       50.13       58.74     29.82 o 
  -6   5   3        2.46        7.75     13.55 o 
  -5   5   3       74.27       75.67     14.03 o 
  -4   5   3      116.02       90.43     16.38 o 
  -3   5   3      207.89      197.83     12.86 o 
  -2   5   3      720.49      708.36     16.04 o 
  -1   5   3     5813.29     5681.11     90.46 o 
   0   5   3      252.86      236.20     11.04 o 
   1   5   3     3093.98     3108.94     51.91 o 
   2   5   3     1907.98     1787.91     49.28 o 
   3   5   3        0.19      -13.53     15.98 o 
   4   5   3      233.64      169.42     28.33 o 
   5   5   3       41.23       -1.73     22.52 o 
   6   5   3       10.59        9.07     22.60 o 
   7   5   3        0.02        8.35     33.52 o 
  -9   6   3       12.91       19.13     34.70 o 
  -8   6   3        0.03      -13.21     27.24 o 
  -7   6   3       44.32       39.58     39.43 o 
  -6   6   3       42.48       22.87     14.94 o 
  -5   6   3      421.92      489.29     26.13 o 
  -4   6   3        1.39       16.42     13.51 o 
  -3   6   3     4125.92     4279.45     72.53 o 
  -2   6   3     1286.11     1232.76     46.16 o 
  -1   6   3      964.42     1019.22     32.09 o 
   0   6   3     2148.53     2058.13     45.20 o 
   1   6   3      126.25      114.47     30.04 o 
   2   6   3      110.51       89.39     10.41 o 
   3   6   3       43.02       19.62     50.09 o 
   4   6   3        0.02        1.63     18.72 o 
   5   6   3        0.02       27.29     28.53 o 
   6   6   3        1.27      -28.27     46.87 o 
  -8   7   3        2.86       16.41     44.20 o 
  -7   7   3      229.11      297.65     29.26 o 
  -6   7   3      112.96      161.89     78.08 o 
  -5   7   3     1113.83     1036.98     35.55 o 
  -4   7   3     1070.23     1114.42     34.33 o 
  -3   7   3        4.16        8.02     11.18 o 
  -2   7   3     1078.38     1014.68     43.28 o 
  -1   7   3      329.77      271.59     19.18 o 
   0   7   3        1.12        9.92     49.02 o 
   1   7   3       46.85       22.85     21.36 o 
   2   7   3        4.45       56.47    108.06 o 
   4   7   3        2.62      -34.62     34.62 o 
   5   7   3        3.74      -32.70     38.90 o 
  -7   8   3       93.93      142.35     52.98 o 
  -6   8   3      426.51      477.32     52.83 o 
  -5   8   3      123.77      159.11     26.18 o 
  -4   8   3      247.99      227.87     36.74 o 
  -3   8   3      265.54      266.07     31.48 o 
  -2   8   3       18.18       27.94     29.14 o 
  -1   8   3       23.62        9.50     28.89 o 
   0   8   3        0.72      -28.35     28.35 o 
   1   8   3        0.28       20.92     21.47 o 
   2   8   3        3.36       15.31     21.52 o 
   3   8   3        0.01       11.31    108.21 o 
   4   8   3       13.07      122.34     66.00 o 
  -6   9   3       15.02        2.44     45.14 o 
  -5   9   3       87.03      113.52     78.02 o 
  -4   9   3       25.90      237.78    202.04 o 
  -3   9   3        1.13        5.99     21.26 o 
  -2   9   3        0.02        4.08     21.70 o 
  -1   9   3        5.86        6.43     23.01 o 
   0   9   3        4.28       72.08     32.54 o 
   1   9   3        4.15       -2.54     26.07 o 
   2   9   3        6.18      -38.22     38.22 o 
  -4  10   3        0.08      121.56    269.81 o 
  -3  10   3        8.52       33.31     26.14 o 
  -2  10   3        2.46       27.34    108.37 o 
  -1  10   3        9.63      -42.87     42.87 o 
   0  10   3        0.01       62.30     30.64 o 
   1 -10   4        1.57       -9.14     61.63 o 
   2 -10   4        0.73      -63.41     63.41 o 
  -2  -9   4        0.23      -14.27     58.35 o 
  -1  -9   4        1.14      -22.08     35.12 o 
   0  -9   4        5.50      -29.44     47.88 o 
   1  -9   4        5.77       37.53     82.94 o 
   2  -9   4        0.51      -18.09     36.00 o 
   3  -9   4        6.15       37.30     36.70 o 
   4  -9   4        2.23      -32.43     56.29 o 
   5  -9   4       96.74      118.98     57.59 o 
  -4  -8   4        0.29      -23.57     34.96 o 
  -3  -8   4        0.25        2.45     38.34 o 
  -2  -8   4        9.08      -26.25     29.59 o 
  -1  -8   4        3.06      -20.50     21.63 o 
   0  -8   4        0.90      -27.64     27.64 o 
   1  -8   4       21.17       40.26     32.14 o 
   2  -8   4       46.36       47.91     26.07 o 
   3  -8   4      197.82      169.46     25.06 o 
   4  -8   4      802.89      831.49     95.97 o 
   5  -8   4        3.25       19.82     58.11 o 
   6  -8   4      357.13      452.28     50.77 o 
   7  -8   4      171.18      -83.07    303.32 o 
  -5  -7   4        3.60      -41.90     41.90 o 
  -4  -7   4        1.03      -28.66     28.66 o 
  -3  -7   4        3.29      -27.74     27.74 o 
  -2  -7   4        1.11       10.53     12.33 o 
  -1  -7   4       24.61       16.83     11.13 o 
   0  -7   4      320.41      288.99     72.06 o 
   1  -7   4       78.16       57.26     22.04 o 
   2  -7   4     2141.99     2019.87     87.14 o 
   3  -7   4      407.06      394.96     26.53 o 
   4  -7   4      631.45      699.33     79.48 o 
   5  -7   4      982.65      928.82    104.54 o 
   6  -7   4        1.09      -91.71     91.71 o 
   7  -7   4       67.61       98.02     31.93 o 
  -6  -6   4        0.02      -28.97     30.43 o 
  -5  -6   4        8.69       14.39     26.15 o 
  -4  -6   4       12.22      -10.49     25.53 o 
  -3  -6   4        4.51      -18.02     18.02 o 
  -2  -6   4      639.75      575.44     21.91 o 
  -1  -6   4      108.78      107.94     24.98 o 
   0  -6   4     3046.01     2903.86     70.54 o 
   1  -6   4     2904.41     2918.53     94.53 o 
   2  -6   4      333.41      302.15     18.44 o 
   3  -6   4     2519.79     2382.32     47.63 o 
   4  -6   4      220.40      190.24     13.78 o 
   5  -6   4      104.18      173.25     66.86 o 
   6  -6   4        3.68      -16.11     60.51 o 
   7  -6   4       30.91       20.89     32.70 o 
   8  -6   4        0.01        8.30     26.25 o 
  -7  -5   4        4.03       85.80     34.99 o 
  -6  -5   4       35.16        6.89     36.00 o 
  -5  -5   4        0.68      -12.37     63.81 o 
  -4  -5   4      603.82      557.69     28.68 o 
  -3  -5   4      825.42      840.58     32.51 o 
  -2  -5   4     2117.26     1992.30     43.37 o 
  -1  -5   4     5076.19     4782.43     97.72 o 
   0  -5   4      105.17       99.31     12.87 o 
   1  -5   4     2916.11     2719.99     54.11 o 
   2  -5   4     1090.44     1066.01     25.23 o 
   3  -5   4       74.48       74.84     20.17 o 
   4  -5   4       27.73       47.91     31.64 o 
   5  -5   4      145.22      149.77     26.23 o 
   6  -5   4        0.14       47.99     37.43 o 
   7  -5   4        3.92       24.45     28.37 o 
   8  -5   4       49.76       74.53     41.95 o 
  -7  -4   4        6.99      -13.79     27.25 o 
  -6  -4   4      235.60      137.00     52.06 o 
  -5  -4   4      923.02      890.47     42.02 o 
  -4  -4   4      338.56      326.13     26.87 o 
  -3  -4   4     3401.84     3394.14     77.26 o 
  -2  -4   4     2326.17     2241.54     51.54 o 
  -1  -4   4     1581.84     1542.12     32.41 o 
   0  -4   4     1844.07     1760.92     31.17 o 
   1  -4   4       32.26       16.39      7.25 o 
   2  -4   4      178.55      177.15     11.03 o 
   3  -4   4      805.62      841.92     21.48 o 
   4  -4   4       25.10       32.92     19.30 o 
   5  -4   4       11.78        7.74     15.29 o 
   6  -4   4       30.79      -32.51     32.51 o 
   7  -4   4      265.79      268.36     25.71 o 
   8  -4   4      326.94      297.53     32.61 o 
   9  -4   4        0.80      -29.01     29.01 o 
  -8  -3   4       26.25        4.44     29.67 o 
  -7  -3   4      466.20      434.85     47.33 o 
  -6  -3   4       44.69       80.45     53.35 o 
  -5  -3   4     1216.16     1374.36     51.32 o 
  -4  -3   4     3581.92     3617.91    112.59 o 
  -3  -3   4      366.96      403.57     17.27 o 
  -2  -3   4      977.31      899.55     21.03 o 
  -1  -3   4       68.73       77.28      8.53 o 
   0  -3   4      167.42      174.20     10.28 o 
   1  -3   4     3160.87     3260.66     50.74 o 
   2  -3   4      188.85      192.64     16.71 o 
   3  -3   4       10.82       17.31     17.16 o 
   4  -3   4       25.20       -5.53     11.77 o 
   5  -3   4      260.80      234.12     23.32 o 
   6  -3   4     1837.60     1892.07     62.29 o 
   7  -3   4      370.52      329.13     51.36 o 
   8  -3   4      226.31      260.95     47.00 o 
   9  -3   4      306.58      404.02     39.66 o 
  -8  -2   4      154.72      167.32     37.69 o 
  -7  -2   4      204.90     -119.23    119.23 o 
  -6  -2   4     1539.41     1611.42     57.28 o 
  -5  -2   4        0.88       -7.90     20.15 o 
  -4  -2   4       85.91       83.51     16.59 o 
  -3  -2   4      100.82      108.68     13.68 o 
  -2  -2   4       98.43      119.88      7.17 o 
  -1  -2   4     4648.20     4795.20     65.92 o 
   0  -2   4      149.16      116.23      5.99 o 
   1  -2   4       10.52        6.12      6.98 o 
   2  -2   4      676.09      628.42     13.74 o 
   3  -2   4       62.18       64.92      9.17 o 
   4  -2   4     4363.49     4324.87     76.56 o 
   5  -2   4     4245.57     4226.05     92.49 o 
   6  -2   4       18.23       27.55     22.63 o 
   7  -2   4     1409.45     1381.24     60.23 o 
   8  -2   4      272.57      343.32     35.91 o 
   9  -2   4       13.48       -5.15     36.20 o 
  -9  -1   4        0.63       55.68     33.21 o 
  -8  -1   4      270.87      320.33     32.29 o 
  -7  -1   4      120.50      122.88     36.21 o 
  -6  -1   4        5.11       -3.68     20.12 o 
  -5  -1   4       52.77       43.36     17.07 o 
  -4  -1   4        8.31       23.20      9.23 o 
  -3  -1   4     1828.78     1774.27     37.15 o 
  -2  -1   4      224.68      164.53      6.64 o 
  -1  -1   4      193.06      248.66      6.57 o 
   0  -1   4     1392.25     1374.16     21.15 o 
   1  -1   4     3336.82     3380.05     48.90 o 
   2  -1   4     3554.08     3521.36     51.11 o 
   3  -1   4    16882.69    16580.83    225.57 o 
   4  -1   4     1197.68     1158.34     24.74 o 
   5  -1   4     2511.18     2584.90     59.08 o 
   6  -1   4     1538.81     1534.75     44.40 o 
   7  -1   4       22.29        6.70     26.19 o 
   8  -1   4       54.05       23.20     52.37 o 
   9  -1   4        3.25       14.22     27.89 o 
  -9   0   4       75.64       31.46     42.65 o 
  -8   0   4       16.58       34.51     30.33 o 
  -7   0   4       25.32        7.28     21.98 o 
  -6   0   4        4.41        1.53      8.92 o 
  -5   0   4      387.24      406.09     14.19 o 
  -4   0   4      275.16      246.48      9.95 o 
  -3   0   4       11.80        6.41      7.00 o 
  -2   0   4      681.42      698.94     13.33 o 
  -1   0   4    11391.87    11396.77    157.24 o 
   0   0   4       21.98       17.23      5.48 o 
   1   0   4    26898.62    26429.93    416.09 o 
   2   0   4    10181.94    10057.08    139.27 o 
   3   0   4      769.47      771.25     17.49 o 
   4   0   4     4723.13     4640.64     76.23 o 
   5   0   4      439.82      385.99     16.03 o 
   6   0   4       36.91        0.41     15.66 o 
   7   0   4        5.41       24.01     47.47 o 
   8   0   4        3.51       31.36     41.33 o 
   9   0   4        8.77       10.13     33.84 o 
  -9   1   4       12.95       -6.81     28.92 o 
  -8   1   4        2.54       15.15     24.24 o 
  -7   1   4       84.72       62.66     15.55 o 
  -6   1   4       53.44       58.51     12.36 o 
  -5   1   4      258.23      277.25     13.70 o 
  -4   1   4      109.73      108.42      9.95 o 
  -3   1   4    10914.88    10766.60    264.34 o 
  -2   1   4     3355.93     3464.47     54.44 o 
  -1   1   4    15840.84    15194.80    278.45 o 
   0   1   4    25207.91    25223.74    377.24 o 
   1   1   4      586.87      638.59     14.39 o 
   2   1   4     7368.58     7690.32    124.82 o 
   3   1   4      988.30      975.84     24.38 o 
   4   1   4        1.33       -9.54      9.54 o 
   5   1   4        4.07        6.71     12.66 o 
   6   1   4       49.54       32.68     24.51 o 
   7   1   4        4.90       59.69     22.60 o 
   8   1   4        0.03       -9.94     22.33 o 
  -9   2   4       26.62      -12.69     32.11 o 
  -8   2   4        3.38       31.62     12.70 o 
  -7   2   4      213.38      203.15     17.00 o 
  -6   2   4       48.02        7.43     10.74 o 
  -5   2   4     4104.81     4165.55    108.81 o 
  -4   2   4     6302.69     6077.62    110.27 o 
  -3   2   4     2262.09     2257.20     41.42 o 
  -2   2   4    20971.65    20898.70    245.22 o 
  -1   2   4     4044.01     4211.88     61.81 o 
   0   2   4     3443.70     3564.96     53.36 o 
   1   2   4      686.92      699.77     16.13 o 
   2   2   4      138.23      150.34     13.48 o 
   3   2   4      145.82      155.41      9.51 o 
   4   2   4      186.47      168.89     19.93 o 
   5   2   4        1.94       -0.61     13.87 o 
   6   2   4       77.20      111.55     33.57 o 
   7   2   4        5.89       26.61     41.69 o 
   8   2   4       88.75        8.06     26.51 o 
  -9   3   4       66.64       74.59     35.34 o 
  -8   3   4      162.51      160.76     16.53 o 
  -7   3   4      663.00      689.94     24.17 o 
  -6   3   4     3641.20     3616.46     72.20 o 
  -5   3   4       47.31       61.07     12.77 o 
  -4   3   4     7013.79     6869.97    131.04 o 
  -3   3   4     5107.66     4930.79     94.74 o 
  -2   3   4      120.49      127.65      8.09 o 
  -1   3   4      344.68      343.84     10.04 o 
   0   3   4      172.79      212.65     11.29 o 
   1   3   4      261.50      284.13     10.38 o 
   2   3   4      284.28      263.26     13.19 o 
   3   3   4        5.41       -8.20      8.20 o 
   4   3   4      348.43      348.24     24.24 o 
   5   3   4        6.01       14.84     17.69 o 
   6   3   4       57.95       88.68     18.50 o 
   7   3   4      164.62      211.08     23.54 o 
   8   3   4       13.23      -15.77     47.48 o 
  -9   4   4       24.46       39.36     42.30 o 
  -8   4   4      930.56     1004.94     33.02 o 
  -7   4   4      481.26      525.51     22.24 o 
  -6   4   4      874.32      810.76     25.96 o 
  -5   4   4     2598.57     2521.15     81.92 o 
  -4   4   4      136.32      125.98      9.99 o 
  -3   4   4       59.90       55.01     18.85 o 
  -2   4   4        0.51        0.89      8.13 o 
  -1   4   4      149.53      181.93      9.51 o 
   0   4   4      328.02      333.54     12.63 o 
   1   4   4       65.74       19.54     13.54 o 
   2   4   4      236.96      216.19     12.90 o 
   3   4   4       47.65       83.49     21.61 o 
   4   4   4       28.99       30.71     14.47 o 
   5   4   4      520.96      700.39     30.21 o 
   6   4   4      162.07      198.65     21.83 o 
   7   4   4        3.31      -27.24     27.24 o 
  -9   5   4      259.91      339.97     28.51 o 
  -8   5   4        9.11       23.87     21.42 o 
  -7   5   4      609.92      578.44     23.87 o 
  -6   5   4      181.31      173.03     14.79 o 
  -5   5   4       11.45       32.28     10.73 o 
  -4   5   4       24.44       32.24     13.64 o 
  -3   5   4       67.51       65.10     10.65 o 
  -2   5   4      204.67      201.07     11.30 o 
  -1   5   4       16.80       -1.68      8.79 o 
   0   5   4       25.59       19.34      9.13 o 
   1   5   4      456.95      468.61     15.40 o 
   2   5   4      402.41      382.12     19.16 o 
   3   5   4      609.34      712.48     30.08 o 
   4   5   4      514.76      596.35     26.62 o 
   5   5   4       19.54       25.68     17.55 o 
   6   5   4       81.93       67.21     29.83 o 
  -8   6   4       72.61       31.17     27.61 o 
  -7   6   4       44.49       17.04     34.13 o 
  -6   6   4        9.40       23.47     12.93 o 
  -5   6   4       16.14       19.55     37.90 o 
  -4   6   4       64.14       55.48      8.92 o 
  -3   6   4        6.94       12.96     12.92 o 
  -2   6   4        5.25        2.42     13.58 o 
  -1   6   4      454.27      449.35     20.53 o 
   0   6   4      852.29      892.96     29.51 o 
   1   6   4      104.94      140.56     23.75 o 
   2   6   4      736.12      717.15     27.48 o 
   3   6   4      213.60      179.41     55.76 o 
   4   6   4       31.81       18.57     19.56 o 
   5   6   4       45.35       33.35     41.94 o 
  -8   7   4        2.65       -2.10     51.68 o 
  -7   7   4        2.81       -2.00     30.22 o 
  -6   7   4       24.07       -2.02     31.95 o 
  -5   7   4       14.65       21.95     39.93 o 
  -4   7   4       41.55       45.61     14.49 o 
  -3   7   4       62.53       61.81     25.33 o 
  -2   7   4      915.97     1052.14     48.22 o 
  -1   7   4       60.11       37.66     28.19 o 
   0   7   4      489.26      594.46     32.00 o 
   1   7   4      488.43      428.86     42.91 o 
   2   7   4        0.85       -6.78     22.95 o 
   3   7   4       70.44      103.25     48.97 o 
   4   7   4       29.25      -19.62     29.19 o 
  -7   8   4        3.61       -6.11     27.15 o 
  -6   8   4       54.35       41.40     27.07 o 
  -5   8   4        6.26        5.90     25.78 o 
  -4   8   4      498.28      582.48     56.00 o 
  -3   8   4      216.03      266.52     35.75 o 
  -2   8   4       97.75      135.50     40.21 o 
  -1   8   4      419.31      351.30     57.09 o 
   0   8   4       40.59       38.78     40.03 o 
   1   8   4       27.66       -7.77     21.98 o 
   2   8   4       27.55       76.55     33.19 o 
   3   8   4        0.02       30.91     33.25 o 
  -6   9   4      110.88       55.03     49.00 o 
  -5   9   4      140.56     -160.48    234.65 o 
  -4   9   4        1.00       90.19     29.21 o 
  -3   9   4      162.57      223.43     27.80 o 
  -2   9   4       71.37       26.03     41.26 o 
  -1   9   4        0.08      -24.54     24.54 o 
   0   9   4       21.45       46.33     45.47 o 
   1   9   4        3.08      -22.14     30.11 o 
   2   9   4        0.06      -26.83     30.18 o 
  -2  10   4        9.24       -5.86     47.94 o 
  -1  -9   5       79.16      129.64     41.57 o 
   0  -9   5       82.11       69.49     36.92 o 
   1  -9   5       11.19       -6.29     58.60 o 
   2  -9   5        5.77       32.59     53.30 o 
   3  -9   5        2.00       -9.71     77.44 o 
   4  -9   5        2.57      -27.82     54.11 o 
  -3  -8   5       24.25      -35.98     41.77 o 
  -2  -8   5      105.56      180.13     55.65 o 
  -1  -8   5        0.05        5.74     30.31 o 
   0  -8   5        4.36       29.58     29.56 o 
   1  -8   5        8.20       13.70     23.26 o 
   2  -8   5       15.37      -15.65     22.90 o 
   3  -8   5       20.05       -1.24     45.05 o 
   4  -8   5        3.88       18.71     31.87 o 
   5  -8   5       33.52      -31.21     36.99 o 
   6  -8   5       58.91      -44.29     53.56 o 
  -5  -7   5        0.10       17.66     46.98 o 
  -4  -7   5       69.24       84.76     52.50 o 
  -3  -7   5        5.82        2.62     28.72 o 
  -2  -7   5        4.13       -5.61     18.68 o 
  -1  -7   5       38.59       30.13     20.07 o 
   0  -7   5       44.99       52.01     24.53 o 
   1  -7   5       38.70       35.19     51.87 o 
   2  -7   5        4.85       -1.89     23.65 o 
   3  -7   5        3.73       29.32     79.85 o 
   4  -7   5      197.44      177.15     49.35 o 
   5  -7   5      477.53      506.96     34.00 o 
   6  -7   5      128.19       53.46     64.32 o 
   7  -7   5      398.34      499.94     44.34 o 
  -6  -6   5       18.57       34.76     34.04 o 
  -5  -6   5        3.37      -40.10     40.10 o 
  -4  -6   5        0.00      -20.24     22.96 o 
  -3  -6   5       57.28       32.28     15.75 o 
  -2  -6   5       44.97       64.01     16.86 o 
  -1  -6   5       25.96       11.50     26.77 o 
   0  -6   5        3.07        4.96     22.09 o 
   1  -6   5      100.32       93.46     17.75 o 
   2  -6   5      330.09      308.60     48.26 o 
   3  -6   5     2345.28     2416.32     67.76 o 
   4  -6   5        0.15        9.32     30.97 o 
   5  -6   5     1114.87     1175.10     48.66 o 
   6  -6   5      740.63      797.32     40.99 o 
   7  -6   5       18.68      -27.71     27.71 o 
  -6  -5   5        4.97       37.84     27.63 o 
  -5  -5   5       14.44      -13.71     28.03 o 
  -4  -5   5       32.30       24.25     29.91 o 
  -3  -5   5        3.52       -7.17     15.39 o 
  -2  -5   5        2.10      -19.61     23.45 o 
  -1  -5   5      498.91      526.40     26.77 o 
   0  -5   5       75.77       43.08     12.96 o 
   1  -5   5     4640.85     4508.88     94.80 o 
   2  -5   5     1373.88     1415.42     36.06 o 
   3  -5   5     1358.66     1310.08     29.90 o 
   4  -5   5     3381.92     3233.20     71.10 o 
   5  -5   5       63.75       68.71     23.51 o 
   6  -5   5      183.89      153.35     36.79 o 
   7  -5   5       57.42       32.84     26.33 o 
   8  -5   5        8.45       77.60     41.95 o 
  -7  -4   5        0.83       14.67     28.25 o 
  -6  -4   5       31.80       -4.56     48.85 o 
  -5  -4   5        5.07      -12.36     21.92 o 
  -4  -4   5       11.21       12.81     18.01 o 
  -3  -4   5      713.33      676.05     42.57 o 
  -2  -4   5      284.83      284.20     15.64 o 
  -1  -4   5     4610.72     4501.66     92.55 o 
   0  -4   5     7051.06     7096.89    109.55 o 
   1  -4   5      350.70      314.01     13.50 o 
   2  -4   5     6736.12     6863.07    127.57 o 
   3  -4   5     1128.22     1180.15     37.53 o 
   4  -4   5      171.55      178.38     12.12 o 
   5  -4   5       54.25       16.34     35.72 o 
   6  -4   5       24.78       15.69     39.62 o 
   7  -4   5        8.46      -17.67     33.73 o 
   8  -4   5        7.75      -13.98     28.93 o 
  -8  -3   5       13.26       27.25     46.44 o 
  -7  -3   5       19.31       43.22     30.51 o 
  -6  -3   5       18.43      -11.41     27.57 o 
  -5  -3   5      505.19      494.92     30.97 o 
  -4  -3   5     1252.42     1214.68     37.66 o 
  -3  -3   5     2199.61     2168.47     54.09 o 
  -2  -3   5     9190.53     8932.22    145.04 o 
  -1  -3   5      475.47      458.62     14.20 o 
   0  -3   5     5534.10     5460.82     76.66 o 
   1  -3   5     3653.64     3821.38     56.38 o 
   2  -3   5       33.05       17.61     10.95 o 
   3  -3   5        5.57        7.93     13.21 o 
   4  -3   5      144.21      154.63     19.03 o 
   5  -3   5       15.39       47.91     58.80 o 
   6  -3   5       35.65        6.95     43.44 o 
   7  -3   5       95.05       40.05     33.54 o 
   8  -3   5      109.67       86.67     79.43 o 
  -8  -2   5       15.67       42.53     35.98 o 
  -7  -2   5      147.22       20.98     57.83 o 
  -6  -2   5     1019.48      951.15     43.31 o 
  -5  -2   5      203.89      190.22     32.87 o 
  -4  -2   5     4393.36     4318.31     91.02 o 
  -3  -2   5     3648.03     3602.50     62.95 o 
  -2  -2   5     1741.02     1745.90     28.42 o 
  -1  -2   5     4534.82     4613.97     64.89 o 
   0  -2   5       14.24       -1.07      7.41 o 
   1  -2   5      169.05      149.41      7.40 o 
   2  -2   5      843.71      873.41     18.22 o 
   3  -2   5        6.21       12.20      7.97 o 
   4  -2   5      129.33      138.64     13.40 o 
   5  -2   5      118.46      139.42     36.64 o 
   6  -2   5      275.86      319.43     24.55 o 
   7  -2   5      365.55      341.73     65.16 o 
   8  -2   5        1.94        6.01     55.93 o 
  -9  -1   5        9.54      -15.52     49.42 o 
  -8  -1   5      376.03      364.75     35.23 o 
  -7  -1   5       67.26       -9.88     29.74 o 
  -6  -1   5     1014.43     1144.71     45.71 o 
  -5  -1   5     3974.87     3901.90     89.15 o 
  -4  -1   5      130.80      113.51      9.47 o 
  -3  -1   5     1978.94     1958.96     32.97 o 
  -2  -1   5       29.28       14.88      5.75 o 
  -1  -1   5      146.96      142.23      5.86 o 
   0  -1   5     2770.33     2710.50     41.54 o 
   1  -1   5      235.61      238.04     10.94 o 
   2  -1   5      171.37      163.43      8.48 o 
   3  -1   5       21.73       30.63      9.53 o 
   4  -1   5      252.87      246.60     28.35 o 
   5  -1   5     1708.14     1663.48     65.15 o 
   6  -1   5      384.14      408.63     57.34 o 
   7  -1   5      242.74      242.66     27.55 o 
   8  -1   5      377.62      529.13     71.23 o 
  -9   0   5      125.98      116.21     33.85 o 
  -8   0   5       97.80      102.96     39.31 o 
  -7   0   5     1390.02     1357.87     51.54 o 
  -6   0   5       38.66       22.61     14.20 o 
  -5   0   5      213.29      186.03     16.02 o 
  -4   0   5        6.33       -3.82      8.84 o 
  -3   0   5       75.67       76.82      5.59 o 
  -2   0   5     3244.19     3370.24     58.36 o 
  -1   0   5      315.24      280.22      9.25 o 
   0   0   5       40.98       48.38      9.18 o 
   1   0   5       71.14       39.51      9.67 o 
   2   0   5       12.64       -1.53      6.00 o 
   3   0   5     3037.04     2965.41     49.82 o 
   4   0   5     3417.23     3387.50     80.16 o 
   5   0   5        1.43        8.90     10.15 o 
   6   0   5     1398.44     1382.93     68.52 o 
   7   0   5      389.50      356.34     25.61 o 
   8   0   5        9.21        1.30     31.99 o 
  -9   1   5      202.43      108.09     43.74 o 
  -8   1   5      118.11      138.81     25.61 o 
  -7   1   5        0.73      -15.51     15.51 o 
  -6   1   5        0.64       -2.24     12.57 o 
  -5   1   5       19.19       19.34     14.63 o 
  -4   1   5     1113.27     1132.93     23.22 o 
  -3   1   5      278.05      250.62      9.62 o 
  -2   1   5       22.13       22.20      5.73 o 
  -1   1   5      205.77      187.58      7.76 o 
   0   1   5     1336.80     1238.14     36.32 o 
   1   1   5     1617.71     1675.40     29.01 o 
   2   1   5    10245.28    10463.73    161.52 o 
   3   1   5     1152.73     1063.93     36.69 o 
   4   1   5     1854.52     1947.28     44.50 o 
   5   1   5     1511.07     1399.39     36.14 o 
   6   1   5       52.56        4.00     17.54 o 
   7   1   5       53.60      -16.79     22.43 o 
   8   1   5       12.33        1.88     35.93 o 
  -9   2   5       15.41       46.31     28.02 o 
  -8   2   5        0.45      -24.60     41.53 o 
  -7   2   5        0.94        6.49     13.36 o 
  -6   2   5      208.15      181.68     17.53 o 
  -5   2   5      182.65      166.30     12.15 o 
  -4   2   5        0.91        3.59      7.06 o 
  -3   2   5       53.58       51.95     12.16 o 
  -2   2   5     3545.85     3593.95     56.91 o 
  -1   2   5        2.18       -1.83     12.90 o 
   0   2   5    11419.48    11458.91    174.00 o 
   1   2   5     5896.52     5600.15     85.47 o 
   2   2   5      303.74      315.21     11.66 o 
   3   2   5     3249.12     3176.87     58.97 o 
   4   2   5      578.53      505.08     19.99 o 
   5   2   5       23.92        3.06     17.88 o 
   6   2   5       26.29        5.26     16.69 o 
   7   2   5        0.47       30.14     19.84 o 
   8   2   5        6.12      -13.33     28.56 o 
  -9   3   5        0.07      -24.85     39.46 o 
  -8   3   5       43.30       49.56     18.50 o 
  -7   3   5       39.40       54.27     14.25 o 
  -6   3   5       49.71       32.02     11.16 o 
  -5   3   5        0.17       -1.14     12.72 o 
  -4   3   5     2767.94     2833.52     53.28 o 
  -3   3   5     1283.28     1278.42     28.76 o 
  -2   3   5     4522.70     4501.75     73.47 o 
  -1   3   5     9651.45     9669.34    140.40 o 
   0   3   5      508.44      497.47     20.04 o 
   1   3   5     3421.51     3431.41     59.33 o 
   2   3   5     1096.74     1048.97     23.12 o 
   3   3   5        6.53        8.63     13.63 o 
   4   3   5        8.68       20.89     24.11 o 
   5   3   5        3.58      -17.22     18.62 o 
   6   3   5        1.89        7.69     22.37 o 
   7   3   5        0.09       56.38     59.32 o 
  -9   4   5        5.12      110.39     45.98 o 
  -8   4   5       41.57       35.53     16.00 o 
  -7   4   5       41.97       20.78     15.50 o 
  -6   4   5      841.77      821.20     26.52 o 
  -5   4   5     1759.84     1796.15     42.98 o 
  -4   4   5      378.55      371.84     17.43 o 
  -3   4   5     6087.18     6142.39    141.28 o 
  -2   4   5     1951.23     1989.46     36.85 o 
  -1   4   5     1103.25     1106.78     24.42 o 
   0   4   5      784.43      787.90     22.43 o 
   1   4   5      144.42      126.89     13.24 o 
   2   4   5       12.38       -1.40     11.44 o 
   3   4   5       20.03        0.58     14.05 o 
   4   4   5        8.00      -13.00     13.44 o 
   5   4   5       24.98        9.76     15.97 o 
   6   4   5        0.24        6.79     40.12 o 
   7   4   5       35.63       54.33     35.00 o 
  -8   5   5       98.90      103.26     23.71 o 
  -7   5   5      802.64      839.62     28.97 o 
  -6   5   5       47.67       65.91     13.67 o 
  -5   5   5     1581.05     1576.77     39.60 o 
  -4   5   5     1758.96     1732.57     43.32 o 
  -3   5   5       14.78        0.88      9.84 o 
  -2   5   5      315.29      297.96     13.40 o 
  -1   5   5      209.86      219.61     22.67 o 
   0   5   5       45.36       74.86     13.53 o 
   1   5   5       20.98        9.12      8.74 o 
   2   5   5        4.04       -3.39     16.74 o 
   3   5   5      111.99      133.95     25.74 o 
   4   5   5        1.97      -11.09     14.40 o 
   5   5   5       19.72       18.82     49.30 o 
   6   5   5       48.28       68.18     27.05 o 
  -8   6   5      134.18      210.07     38.74 o 
  -7   6   5      139.73      162.44     29.39 o 
  -6   6   5      702.14      703.27     34.22 o 
  -5   6   5       73.24       40.89     17.08 o 
  -4   6   5       51.89       45.06     16.93 o 
  -3   6   5       73.20       75.61     10.03 o 
  -2   6   5       38.47       45.40     13.82 o 
  -1   6   5       25.48       13.09     10.55 o 
   0   6   5        0.36       12.49     18.78 o 
   1   6   5       59.46       83.58     17.32 o 
   2   6   5        1.93      -15.74     15.74 o 
   3   6   5       11.36       11.83     15.06 o 
   4   6   5      112.97      171.56     19.61 o 
   5   6   5       46.54       65.08     27.00 o 
  -7   7   5       68.82       46.63     32.34 o 
  -6   7   5        0.21      -21.41     21.93 o 
  -5   7   5       10.52       29.93     20.76 o 
  -4   7   5       26.18      -14.91     52.32 o 
  -3   7   5       20.31       14.50     48.61 o 
  -2   7   5        0.46       16.37     18.56 o 
  -1   7   5        3.76       44.93     38.45 o 
   0   7   5       42.06       58.78     30.41 o 
   1   7   5       98.44       96.20     21.74 o 
   2   7   5      109.14      205.28     61.39 o 
   3   7   5      105.76       74.01     40.44 o 
   4   7   5        6.92       -4.06     40.86 o 
  -6   8   5       11.61       53.78     38.01 o 
  -5   8   5        9.86       46.90     58.95 o 
  -4   8   5        5.14       33.62     35.25 o 
  -3   8   5        1.81       10.85     28.38 o 
  -2   8   5       35.14       88.73    152.54 o 
  -1   8   5      138.77      143.28     39.62 o 
   0   8   5       15.50       13.69     33.76 o 
   1   8   5      100.84      201.03     31.01 o 
   2   8   5       44.68       19.09     64.62 o 
   3   8   5        6.10       80.64     72.87 o 
  -5   9   5        6.69       -0.02     32.69 o 
  -4   9   5        1.72       71.20     38.41 o 
  -3   9   5      106.93       98.30     26.06 o 
  -2   9   5        7.57        2.01     25.14 o 
  -1   9   5       44.31      165.88     49.84 o 
   0   9   5       77.76       20.67     27.37 o 
   1   9   5        0.48       77.88     38.17 o 
   0  -9   6       77.98      128.99     58.03 o 
   1  -9   6       35.37      -10.79     33.47 o 
   2  -9   6      251.45      292.11     36.73 o 
   3  -9   6       23.89       18.30     40.20 o 
  -3  -8   6       41.45       49.38     47.96 o 
  -2  -8   6      165.73      262.09     44.69 o 
  -1  -8   6        0.08       11.25     42.91 o 
   0  -8   6      373.65      390.01     82.80 o 
   1  -8   6      182.53      190.98     39.43 o 
   2  -8   6       70.12       47.76     31.26 o 
   3  -8   6       47.77        9.96     24.74 o 
   4  -8   6        2.39       18.64     34.08 o 
   5  -8   6        0.00      -37.07     37.07 o 
  -4  -7   6      147.54      129.31     38.71 o 
  -3  -7   6       59.45       55.74     52.18 o 
  -2  -7   6      246.78      251.95     26.97 o 
  -1  -7   6      382.40      452.32     61.24 o 
   0  -7   6       15.98       11.95     40.80 o 
   1  -7   6       30.59       25.63     22.30 o 
   2  -7   6        3.06       -3.50     21.23 o 
   3  -7   6        0.66       24.09     18.47 o 
   4  -7   6       47.14       70.51     29.92 o 
   5  -7   6       26.82       44.16     47.23 o 
   6  -7   6       23.38      -27.77     27.77 o 
  -5  -6   6      123.13      202.23     42.57 o 
  -4  -6   6       48.49        3.39     19.18 o 
  -3  -6   6      350.30      390.68     26.92 o 
  -2  -6   6        9.68       -6.26     21.55 o 
  -1  -6   6       13.02      -18.47     38.26 o 
   0  -6   6       14.50       -5.59     28.72 o 
   1  -6   6       36.38       60.82     32.26 o 
   2  -6   6      143.86      161.98     50.23 o 
   3  -6   6       73.84       36.74     26.54 o 
   4  -6   6       57.41        8.06     18.75 o 
   5  -6   6       75.12       44.44     21.60 o 
   6  -6   6       35.81       33.82     25.08 o 
   7  -6   6      180.20      217.04     39.50 o 
  -6  -5   6        0.37        0.31     30.32 o 
  -5  -5   6      161.41      238.97     30.37 o 
  -4  -5   6       42.19       43.00     41.91 o 
  -3  -5   6        8.02       13.77     27.02 o 
  -2  -5   6       67.54       48.75     22.04 o 
  -1  -5   6      146.51      151.45     26.79 o 
   0  -5   6      186.91      154.16     20.53 o 
   1  -5   6      162.05      121.01     27.24 o 
   2  -5   6       16.61       -8.17     31.58 o 
   3  -5   6      180.29      177.49     43.72 o 
   4  -5   6      939.69      880.47     44.63 o 
   5  -5   6      218.03      234.40     32.05 o 
   6  -5   6     1006.53     1056.70     61.72 o 
   7  -5   6      183.51      151.10     33.66 o 
  -7  -4   6       31.25       34.68     55.28 o 
  -6  -4   6       20.34      -11.88     26.03 o 
  -5  -4   6        0.04      -27.73     27.73 o 
  -4  -4   6       97.60       95.52     21.27 o 
  -3  -4   6      147.22      164.38     32.23 o 
  -2  -4   6       84.43       79.47     12.05 o 
  -1  -4   6      172.08      156.55     13.60 o 
   0  -4   6       65.55       84.24     11.28 o 
   1  -4   6      256.30      237.20     21.85 o 
   2  -4   6     3852.69     3948.63    110.91 o 
   3  -4   6        2.52      -18.73     19.03 o 
   4  -4   6     2072.82     2078.20     58.96 o 
   5  -4   6     1782.21     1773.43     98.68 o 
   6  -4   6        6.17       15.37     27.67 o 
   7  -4   6      229.92      275.01     41.40 o 
   8  -4   6       49.68       40.45     38.05 o 
  -7  -3   6        5.79      -25.33     28.88 o 
  -6  -3   6       28.94       59.65     23.58 o 
  -5  -3   6       73.73      195.79     98.44 o 
  -4  -3   6        4.21       -4.87     22.07 o 
  -3  -3   6       96.98       84.38     10.36 o 
  -2  -3   6      315.15      350.74     13.65 o 
  -1  -3   6       30.54        8.70     15.98 o 
   0  -3   6     5498.44     5577.55     79.52 o 
   1  -3   6     2101.57     2180.85     38.37 o 
   2  -3   6     1564.03     1526.79     37.97 o 
   3  -3   6     6401.95     6563.16    113.36 o 
   4  -3   6      327.77      323.17     19.22 o 
   5  -3   6      323.64      341.84     22.66 o 
   6  -3   6      222.33      205.65     31.17 o 
   7  -3   6        0.60       25.66     30.10 o 
   8  -3   6        0.35        0.51     38.82 o 
  -8  -2   6        2.70      -14.61     33.53 o 
  -7  -2   6       40.44        3.72     24.80 o 
  -6  -2   6        0.13      -21.66     24.16 o 
  -5  -2   6       61.03       81.39     24.72 o 
  -4  -2   6      350.60      327.71     21.57 o 
  -3  -2   6      328.17      328.02     13.39 o 
  -2  -2   6     3667.11     3694.31     57.44 o 
  -1  -2   6     8332.61     8625.55    118.41 o 
   0  -2   6      103.10       98.09     17.10 o 
   1  -2   6     9712.94     9785.18    132.39 o 
   2  -2   6     2599.81     2863.70     54.92 o 
   3  -2   6      151.02      141.35     11.99 o 
   4  -2   6      265.78      247.68     14.25 o 
   5  -2   6        1.11        6.25     41.67 o 
   6  -2   6       31.73       36.46     22.50 o 
   7  -2   6       11.61       13.15     25.16 o 
   8  -2   6       25.88       36.53     29.66 o 
  -8  -1   6        4.35      -67.78     67.78 o 
  -7  -1   6       34.14      -17.95     41.13 o 
  -6  -1   6      196.39      204.86     25.39 o 
  -5  -1   6      948.75      906.83     30.89 o 
  -4  -1   6     1138.01     1079.78     37.49 o 
  -3  -1   6     8226.59     8385.55    126.45 o 
  -2  -1   6      865.58      927.53     24.64 o 
  -1  -1   6     5554.70     5515.49     74.41 o 
   0  -1   6     5592.04     5782.46     77.81 o 
   1  -1   6        5.28        7.96     14.34 o 
   2  -1   6       36.11       34.88      9.05 o 
   3  -1   6       24.73       19.20     20.11 o 
   4  -1   6       64.89       56.59     19.16 o 
   5  -1   6       51.19       23.93     50.53 o 
   6  -1   6       98.33       64.31     44.82 o 
   7  -1   6       86.87      142.39     25.17 o 
   8  -1   6       11.10        9.54     36.08 o 
  -8   0   6       42.51       37.15     58.56 o 
  -7   0   6      600.06      588.81     36.42 o 
  -6   0   6       45.84       -8.17     25.21 o 
  -5   0   6     2922.54     2877.40     58.20 o 
  -4   0   6     2996.64     2887.74     50.38 o 
  -3   0   6      958.34      952.93     20.63 o 
  -2   0   6     4899.37     4863.30     78.50 o 
  -1   0   6      277.95      297.57     11.36 o 
   0   0   6       37.94       19.10      5.40 o 
   1   0   6      254.65      224.90      9.70 o 
   2   0   6        4.41      -13.74     15.20 o 
   3   0   6      169.09      152.14     21.35 o 
   4   0   6      160.04      112.69     15.41 o 
   5   0   6      168.58      173.92     24.51 o 
   6   0   6      226.11      266.63     27.17 o 
   7   0   6        2.26        1.88     24.22 o 
   8   0   6      171.85      240.66     33.39 o 
  -9   1   6      172.60      141.99     49.83 o 
  -8   1   6       53.07       30.19     22.25 o 
  -7   1   6      452.22      504.56     35.53 o 
  -6   1   6     2362.76     2367.88     54.00 o 
  -5   1   6        4.12        4.90     10.94 o 
  -4   1   6     1699.99     1629.79     31.29 o 
  -3   1   6      330.49      327.85     15.61 o 
  -2   1   6       71.23       67.27      7.36 o 
  -1   1   6      821.05      811.86     17.68 o 
   0   1   6       79.40       79.46     10.95 o 
   1   1   6      179.88      165.33      9.12 o 
   2   1   6       89.25      113.68     17.17 o 
   3   1   6      141.64      125.67     44.10 o 
   4   1   6      889.29      886.61     30.04 o 
   5   1   6      215.87      208.51     17.79 o 
   6   1   6      169.97      238.73     21.19 o 
   7   1   6      258.09      391.84     34.38 o 
  -9   2   6       21.38       74.65     54.03 o 
  -8   2   6      679.67      674.54     39.13 o 
  -7   2   6       71.14       79.09     18.01 o 
  -6   2   6      165.82      155.13     13.45 o 
  -5   2   6      129.36      152.25     11.65 o 
  -4   2   6       59.42       39.59      8.66 o 
  -3   2   6      898.65      954.14     21.16 o 
  -2   2   6      139.95      133.50     12.85 o 
  -1   2   6       56.84       69.26     10.98 o 
   0   2   6        5.61       -1.45      7.19 o 
   1   2   6        0.00       -9.22      9.22 o 
   2   2   6     1151.41     1193.73     31.00 o 
   3   2   6     1465.44     1539.22     39.61 o 
   4   2   6        0.08       86.90     97.81 o 
   5   2   6      757.94      821.88     31.79 o 
   6   2   6      306.83      343.54     51.55 o 
   7   2   6        5.04       34.60     27.76 o 
  -9   3   6       69.18        7.06     42.79 o 
  -8   3   6        0.24      -18.23     21.72 o 
  -7   3   6       27.85       15.79     19.35 o 
  -6   3   6       31.34       13.72     10.56 o 
  -5   3   6      311.73      297.74     15.77 o 
  -4   3   6       78.04       85.98      8.76 o 
  -3   3   6        0.13       21.80     19.38 o 
  -2   3   6        4.91       -6.77     13.54 o 
  -1   3   6      285.91      297.58     12.64 o 
   0   3   6      406.53      452.18     19.88 o 
   1   3   6     3292.12     3324.63     67.98 o 
   2   3   6      537.13      443.68     39.43 o 
   3   3   6      747.60      819.82     42.96 o 
   4   3   6      816.21      822.65     38.83 o 
   5   3   6       39.71       -9.22     26.40 o 
   6   3   6       29.93       43.05     22.53 o 
   7   3   6       16.47      -29.06     29.06 o 
  -8   4   6        8.01      -29.77     29.77 o 
  -7   4   6       63.14       23.92     14.16 o 
  -6   4   6       34.49       32.81     15.38 o 
  -5   4   6        0.50        6.29     15.57 o 
  -4   4   6        0.03       -9.50      9.50 o 
  -3   4   6      634.53      638.06     19.77 o 
  -2   4   6        6.51       -0.42      7.88 o 
  -1   4   6     2658.19     2760.32     52.90 o 
   0   4   6     1828.04     1686.88     40.10 o 
   1   4   6       62.95       91.90     15.39 o 
   2   4   6     1206.16     1065.94     26.99 o 
   3   4   6      326.39      272.73     16.30 o 
   4   4   6        7.18      -24.34     28.23 o 
   5   4   6       32.24       -7.15     24.46 o 
   6   4   6        3.28       27.27     29.38 o 
  -8   5   6        7.84       45.05     23.62 o 
  -7   5   6        8.62       12.09     56.45 o 
  -6   5   6        7.80      -14.90     14.90 o 
  -5   5   6      421.70      442.42     21.71 o 
  -4   5   6      292.29      311.70     18.45 o 
  -3   5   6      744.75      728.34     24.38 o 
  -2   5   6     2153.58     2124.07     40.84 o 
  -1   5   6      207.90      177.55     16.90 o 
   0   5   6      891.01      857.23     28.63 o 
   1   5   6      513.66      426.19     19.70 o 
   2   5   6        7.22       15.97     30.42 o 
   3   5   6       20.89       21.91     20.04 o 
   4   5   6        1.12       -1.80     17.72 o 
   5   5   6        0.43        6.67     25.75 o 
  -8   6   6       16.79       26.37     40.68 o 
  -7   6   6      106.29      119.43     32.92 o 
  -6   6   6      302.10      341.31     27.39 o 
  -5   6   6       30.73      111.45     36.07 o 
  -4   6   6     1043.27     1048.27     37.26 o 
  -3   6   6      522.32      516.78     30.96 o 
  -2   6   6      205.23      217.95     18.05 o 
  -1   6   6      313.56      287.82     21.33 o 
   0   6   6       68.24       75.06     18.56 o 
   1   6   6        0.23       24.28     30.89 o 
   2   6   6        0.11        9.43     22.24 o 
   3   6   6        6.50       10.96     28.01 o 
   4   6   6        6.82        8.54     27.80 o 
  -7   7   6       17.34       38.17     43.35 o 
  -6   7   6      206.95      240.39     38.31 o 
  -5   7   6      359.44      269.47     46.92 o 
  -4   7   6        0.18      -29.60     35.02 o 
  -3   7   6       99.61       77.11     28.05 o 
  -2   7   6       92.12       70.15     22.78 o 
  -1   7   6        4.73      163.08     78.38 o 
   0   7   6        0.27        9.89     26.74 o 
   1   7   6        9.08      -26.07     29.69 o 
   2   7   6       25.44       63.30     47.44 o 
  -6   8   6       19.94       50.40     42.44 o 
  -5   8   6       12.74      -32.35     42.22 o 
  -4   8   6       41.74        8.22     37.41 o 
  -3   8   6        7.92       23.41     40.44 o 
  -2   8   6        0.05        7.15     27.86 o 
  -1   8   6        3.82        1.57     22.36 o 
   0   8   6       11.39       13.11     30.30 o 
   1   8   6        0.07       11.47     36.38 o 
   2   8   6        3.29      -53.38     53.38 o 
  -4   9   6        0.96      -34.97    171.38 o 
  -3   9   6        3.37       -9.92     74.07 o 
  -2   9   6        0.43      -37.12     37.12 o 
  -1   9   6        2.07      -21.71     47.48 o 
  -2  -8   7        0.04       75.65     85.89 o 
  -1  -8   7        4.33      -34.43     34.43 o 
   0  -8   7       91.30       90.64     67.01 o 
   1  -8   7       50.25       52.59     49.65 o 
   2  -8   7      165.13      164.85     31.02 o 
   3  -8   7      352.24      438.07     43.26 o 
   4  -8   7        0.34       43.58     88.84 o 
  -3  -7   7       23.57       18.95     28.87 o 
  -2  -7   7       99.31      124.98     53.22 o 
  -1  -7   7      238.31      255.04     36.21 o 
   0  -7   7       61.43       78.39     31.20 o 
   1  -7   7      833.68      965.25     56.21 o 
   2  -7   7      143.08      143.82     25.93 o 
   3  -7   7      194.16      219.35     32.01 o 
   4  -7   7      153.14      113.45     32.25 o 
   5  -7   7        0.15       10.46     31.20 o 
  -5  -6   7       36.67       45.34     45.23 o 
  -4  -6   7       45.79        7.77     23.37 o 
  -3  -6   7      364.38      380.70     32.67 o 
  -2  -6   7       10.28       49.84     48.69 o 
  -1  -6   7      916.46      950.97     54.69 o 
   0  -6   7      687.34      719.50     38.49 o 
   1  -6   7      118.48      124.21     29.26 o 
   2  -6   7      230.71      248.29     25.35 o 
   3  -6   7        0.09       21.26     19.75 o 
   4  -6   7        4.55      -18.20     39.39 o 
   5  -6   7       27.16       17.76     35.98 o 
   6  -6   7       20.99      -27.31     27.31 o 
  -6  -5   7        3.46      -12.27     80.23 o 
  -5  -5   7      237.85      221.87     33.23 o 
  -4  -5   7      161.59      188.77     28.89 o 
  -3  -5   7      427.06      492.16     29.05 o 
  -2  -5   7     1041.12     1120.92     46.84 o 
  -1  -5   7        3.32      -20.31     21.49 o 
   0  -5   7      122.15      105.27     23.81 o 
   1  -5   7        1.18      -41.75     59.45 o 
   2  -5   7        2.79       -9.60     33.91 o 
   3  -5   7      142.77      132.48     42.04 o 
   4  -5   7       89.67       55.84     20.97 o 
   5  -5   7       13.04       20.21     38.94 o 
   6  -5   7        8.96       58.85     32.93 o 
   7  -5   7       19.61        9.90     32.63 o 
  -6  -4   7      211.30      298.28     36.80 o 
  -5  -4   7       48.17       43.16     34.35 o 
  -4  -4   7      681.92      732.31     50.01 o 
  -3  -4   7       68.93      124.24     24.48 o 
  -2  -4   7       28.57       26.84     19.55 o 
  -1  -4   7        0.30       12.13     11.68 o 
   0  -4   7       33.90      201.57     91.37 o 
   1  -4   7      325.04      331.60     20.66 o 
   2  -4   7      273.19      299.31     29.99 o 
   3  -4   7       70.91       65.17     17.78 o 
   4  -4   7       37.78       49.31     15.48 o 
   5  -4   7       18.98      -29.67     29.67 o 
   6  -4   7      245.79      266.31     36.30 o 
   7  -4   7      382.73      390.00     35.49 o 
  -7  -3   7        4.00       12.64     31.11 o 
  -6  -3   7      218.24      286.20     32.05 o 
  -5  -3   7      125.22      157.96     25.99 o 
  -4  -3   7        4.92       23.75     35.30 o 
  -3  -3   7       25.58      160.26     85.08 o 
  -2  -3   7      179.09      210.99     15.14 o 
  -1  -3   7      307.55      294.85     12.78 o 
   0  -3   7      514.77      541.84     20.85 o 
   1  -3   7       58.51       68.78     29.40 o 
   2  -3   7       50.72       50.33      9.14 o 
   3  -3   7      937.43      812.05     24.60 o 
   4  -3   7      230.81      190.76     34.53 o 
   5  -3   7     1495.93     1502.65     49.23 o 
   6  -3   7      308.74      348.33     36.63 o 
   7  -3   7       69.90       52.52     28.50 o 
  -7  -2   7       49.58       28.24     27.41 o 
  -6  -2   7        0.56       60.53     24.49 o 
  -5  -2   7       55.79       31.21     21.22 o 
  -4  -2   7      161.51      151.45     18.04 o 
  -3  -2   7      100.33       79.40     19.54 o 
  -2  -2   7      434.39      450.54     13.59 o 
  -1  -2   7        2.07       -9.17     13.64 o 
   0  -2   7       72.29       40.25      9.91 o 
   1  -2   7     3366.07     3192.11     55.92 o 
   2  -2   7        1.89       -8.74     18.75 o 
   3  -2   7     2237.98     2104.43     54.71 o 
   4  -2   7     2277.72     2204.00     48.23 o 
   5  -2   7        0.55       21.19     50.22 o 
   6  -2   7      346.94      372.06     27.16 o 
   7  -2   7      115.07      117.32     26.09 o 
  -8  -1   7        7.42       27.24     31.95 o 
  -7  -1   7       21.08       47.15     28.33 o 
  -6  -1   7       59.30       69.93     23.55 o 
  -5  -1   7        3.55      -10.42     35.33 o 
  -4  -1   7      179.06      172.38     11.44 o 
  -3  -1   7       60.30       54.02      7.87 o 
  -2  -1   7        2.14        1.49     20.39 o 
  -1  -1   7     3475.77     3427.51     92.72 o 
   0  -1   7     1499.08     1513.10     36.09 o 
   1  -1   7      977.56      916.32     28.25 o 
   2  -1   7     6300.91     6144.26     92.95 o 
   3  -1   7      609.17      582.74     19.83 o 
   4  -1   7      334.68      343.15     40.90 o 
   5  -1   7      420.26      381.27     24.27 o 
   6  -1   7        5.82       27.72     24.01 o 
   7  -1   7        0.05        2.31     33.95 o 
  -8   0   7       21.48       27.15     31.84 o 
  -7   0   7        0.14      -32.70     32.70 o 
  -6   0   7       64.34       49.92     29.77 o 
  -5   0   7       66.75       57.47     14.56 o 
  -4   0   7      182.99      180.54     14.99 o 
  -3   0   7     1554.04     1491.40     37.07 o 
  -2   0   7     4778.15     4857.52     84.93 o 
  -1   0   7        0.09        2.65     18.21 o 
   0   0   7     7167.27     7444.94    131.27 o 
   1   0   7     2791.25     2860.76     55.20 o 
   2   0   7       62.86       43.55     12.70 o 
   3   0   7      490.62      451.78     27.77 o 
   4   0   7       17.36       22.72     15.36 o 
   5   0   7       37.73       16.30     17.03 o 
   6   0   7        5.53      -20.49     27.26 o 
   7   0   7        8.92       94.22     49.09 o 
  -8   1   7       23.68       -7.27     51.97 o 
  -7   1   7       33.07      -31.19     31.19 o 
  -6   1   7      381.39      394.46     24.13 o 
  -5   1   7      298.53      279.52     13.91 o 
  -4   1   7     3709.50     3716.85     72.82 o 
  -3   1   7      724.18      785.54     20.46 o 
  -2   1   7     2902.63     2866.87     70.67 o 
  -1   1   7     4052.16     4019.15     73.72 o 
   0   1   7       81.47       97.59     20.61 o 
   1   1   7      137.51      132.50     23.10 o 
   2   1   7       15.82        6.81     11.01 o 
   3   1   7       91.43       84.94     16.47 o 
   4   1   7       20.37        8.25     45.61 o 
   5   1   7       44.90       -4.68     18.03 o 
   6   1   7       43.96       54.73     27.71 o 
   7   1   7        2.37      -20.01     34.30 o 
  -8   2   7      199.18      259.27     40.50 o 
  -7   2   7        1.88        2.85     24.53 o 
  -6   2   7     1020.98     1032.79     68.33 o 
  -5   2   7     1366.04     1399.99     48.80 o 
  -4   2   7      279.04      254.99     14.88 o 
  -3   2   7     2583.57     2542.38     52.70 o 
  -2   2   7      431.43      471.69     20.52 o 
  -1   2   7        0.08       12.21     21.54 o 
   0   2   7        1.29       -3.22     10.37 o 
   1   2   7       35.11       73.63     22.46 o 
   2   2   7       64.12      106.72     19.67 o 
   3   2   7       80.22       60.96     26.94 o 
   4   2   7       59.67       59.86     19.31 o 
   5   2   7       77.97      137.24     28.65 o 
   6   2   7        2.00      -24.05     24.05 o 
   7   2   7       98.99      166.43     31.93 o 
  -8   3   7      108.28      141.02     33.18 o 
  -7   3   7      799.29      870.88     37.36 o 
  -6   3   7        6.49        2.82     17.29 o 
  -5   3   7      701.92      665.55     31.12 o 
  -4   3   7      369.05      334.93     13.38 o 
  -3   3   7       27.60       31.82     20.26 o 
  -2   3   7       66.56       95.95     22.59 o 
  -1   3   7        0.15        6.41     12.72 o 
   0   3   7       63.46       39.56     69.19 o 
   1   3   7       48.02       45.80     32.99 o 
   2   3   7       39.81      -40.02     58.50 o 
   3   3   7      263.50      278.33     22.48 o 
   4   3   7       72.83      146.58     26.53 o 
   5   3   7       76.10       43.46     20.81 o 
   6   3   7       98.60       89.41     34.65 o 
  -8   4   7       45.02        7.21     31.91 o 
  -7   4   7       54.31       25.32     35.42 o 
  -6   4   7      128.10      130.34     33.98 o 
  -5   4   7       37.94       39.35     17.80 o 
  -4   4   7      108.80      108.59     14.86 o 
  -3   4   7        5.80       -6.66     13.34 o 
  -2   4   7       23.17       21.72     17.60 o 
  -1   4   7        9.04       40.81     26.44 o 
   0   4   7        0.08      -13.56     13.56 o 
   1   4   7      252.94      298.53     24.06 o 
   2   4   7      363.32      311.42     24.20 o 
   3   4   7        0.11       10.27     24.12 o 
   4   4   7      226.10      311.05     23.92 o 
   5   4   7      137.73      123.67     28.54 o 
  -8   5   7       23.83       77.27     52.69 o 
  -7   5   7       22.94       55.40     35.10 o 
  -6   5   7       47.96        5.09     18.86 o 
  -5   5   7        2.27        2.67     17.76 o 
  -4   5   7        2.51       48.36     46.59 o 
  -3   5   7        0.29       -2.59     12.03 o 
  -2   5   7       44.92       46.59     24.77 o 
  -1   5   7       60.84       69.26     35.59 o 
   0   5   7      617.13      656.87     40.00 o 
   1   5   7      132.72       50.10     35.01 o 
   2   5   7      166.41      235.07     36.75 o 
   3   5   7      255.73      300.01     35.89 o 
   4   5   7       13.25       48.20     67.61 o 
   5   5   7        9.39       -4.46     34.50 o 
  -7   6   7        1.04      -12.34     26.08 o 
  -6   6   7        1.31        6.06     24.88 o 
  -5   6   7        1.30      -17.65     19.61 o 
  -4   6   7       82.31      142.38     22.77 o 
  -3   6   7        3.36      -28.07     28.07 o 
  -2   6   7      373.95      375.17     23.15 o 
  -1   6   7      327.39      340.05     23.68 o 
   0   6   7        5.56        7.65     35.88 o 
   1   6   7      262.51      259.19     47.61 o 
   2   6   7       92.82        6.21     35.97 o 
   3   6   7        0.81      -39.50     39.50 o 
   4   6   7       17.40      -19.15     61.81 o 
  -6   7   7       45.62       88.37     37.09 o 
  -5   7   7       44.33       72.27     68.10 o 
  -4   7   7       74.76       57.35     40.36 o 
  -3   7   7      291.68      323.70     39.14 o 
  -2   7   7       49.11       57.99     71.37 o 
  -1   7   7      140.07      170.86     33.68 o 
   0   7   7      123.24      219.01     74.53 o 
   1   7   7        3.67       44.69     55.79 o 
   2   7   7       11.86      -24.99     60.66 o 
  -5   8   7      110.42      222.96     47.59 o 
  -4   8   7       86.15       15.37     46.10 o 
  -3   8   7       22.60      280.31    118.53 o 
  -2   8   7       62.93       95.36     37.60 o 
  -1   8   7       18.06        0.90     65.98 o 
   0   8   7        1.22       44.82     43.70 o 
   1   8   7        1.28       75.38     56.37 o 
   0  -8   8       15.94       58.45     33.47 o 
   1  -8   8        0.35      -11.20     28.33 o 
   2  -8   8        1.99      -18.56     33.45 o 
  -2  -7   8       20.85        2.82     25.22 o 
  -1  -7   8        1.52       -5.26     38.46 o 
   0  -7   8        5.66      -39.23     39.23 o 
   1  -7   8       43.22       38.30     26.13 o 
   2  -7   8        1.42      -13.79     36.78 o 
   3  -7   8      263.95      315.19     68.35 o 
   4  -7   8      200.51      157.45     89.79 o 
  -4  -6   8       13.42      -30.85     30.85 o 
  -3  -6   8        4.14      -10.26     27.34 o 
  -2  -6   8       17.72       -8.95     27.32 o 
  -1  -6   8       89.23       63.55     26.83 o 
   0  -6   8      112.11      173.59     32.55 o 
   1  -6   8      279.74      285.76     28.74 o 
   2  -6   8      874.88     1026.79     45.54 o 
   3  -6   8       11.08      -20.37     22.72 o 
   4  -6   8      359.69      238.08     51.77 o 
   5  -6   8      142.93      235.19     38.82 o 
  -5  -5   8        3.24       30.55     49.66 o 
  -4  -5   8       37.41       48.82     27.65 o 
  -3  -5   8       75.56       42.93     36.42 o 
  -2  -5   8      370.54      445.24     32.27 o 
  -1  -5   8       56.25       46.23     25.89 o 
   0  -5   8     1547.60     1748.50     62.19 o 
   1  -5   8      421.87      553.83     33.24 o 
   2  -5   8      321.80      302.66     26.18 o 
   3  -5   8      489.55      570.87     32.17 o 
   4  -5   8       11.15      -23.39     26.33 o 
   5  -5   8        0.34        6.84     24.28 o 
   6  -5   8        2.55       63.19     63.81 o 
  -6  -4   8       38.21       12.78     31.01 o 
  -5  -4   8       23.31       12.83     49.86 o 
  -4  -4   8      419.16      411.24     63.60 o 
  -3  -4   8       41.85       65.06     22.45 o 
  -2  -4   8     1228.75     1235.02     86.88 o 
  -1  -4   8     1377.81     1537.22     54.17 o 
   0  -4   8       92.24       77.86     23.01 o 
   1  -4   8      613.27      604.50     35.02 o 
   2  -4   8       31.50       20.88     17.82 o 
   3  -4   8       18.75       -6.07     15.62 o 
   4  -4   8       35.99        3.92     23.95 o 
   5  -4   8       23.88      -13.21     23.66 o 
   6  -4   8        0.20      -64.70     64.70 o 
  -6  -3   8      203.24      220.17     41.68 o 
  -5  -3   8      222.85      241.76     53.68 o 
  -4  -3   8      389.61      396.20     64.15 o 
  -3  -3   8     1518.90     1568.14     70.17 o 
  -2  -3   8       10.35       33.04     24.79 o 
  -1  -3   8      257.81      273.58     18.24 o 
   0  -3   8       56.03       33.48     26.27 o 
   1  -3   8       29.56       40.10     19.79 o 
   2  -3   8      171.73      129.37     18.18 o 
   3  -3   8      126.28      103.46     23.00 o 
   4  -3   8        0.90      -16.93     19.92 o 
   5  -3   8        0.73       -6.09     28.95 o 
   6  -3   8       37.93       27.92     26.07 o 
   7  -3   8      133.00      162.12     39.12 o 
  -7  -2   8      199.13      211.21     43.43 o 
  -6  -2   8       20.47       33.26     36.32 o 
  -5  -2   8      722.90      815.20     45.74 o 
  -4  -2   8      164.57      175.62     32.24 o 
  -3  -2   8       31.54       31.38     23.11 o 
  -2  -2   8       36.80       37.57     20.00 o 
  -1  -2   8        2.08      -14.79     16.43 o 
   0  -2   8      301.18      292.13     25.34 o 
   1  -2   8      353.86      371.19     23.69 o 
   2  -2   8       54.30       76.31     28.26 o 
   3  -2   8        3.72       -1.08     15.62 o 
   4  -2   8        0.01      -16.66     16.66 o 
   5  -2   8      210.69      250.50     24.75 o 
   6  -2   8      388.57      413.11     29.96 o 
   7  -2   8        8.46       16.79     27.37 o 
  -7  -1   8      163.20      151.05     35.10 o 
  -6  -1   8      169.79      105.22     33.48 o 
  -5  -1   8        0.02       -3.09     23.36 o 
  -4  -1   8        0.73       19.31     39.46 o 
  -3  -1   8       64.44       47.76     12.26 o 
  -2  -1   8      219.05      206.64     13.39 o 
  -1  -1   8      533.79      534.04     22.51 o 
   0  -1   8       87.05      111.30      9.32 o 
   1  -1   8        0.31        0.37      9.63 o 
   2  -1   8      440.16      379.57     22.64 o 
   3  -1   8      146.62      165.79     31.37 o 
   4  -1   8     1260.02     1200.25     36.55 o 
   5  -1   8      281.88      323.02     28.52 o 
   6  -1   8       56.07       27.10     27.13 o 
   7  -1   8      165.15      133.68     32.13 o 
  -7   0   8        5.18        4.91     33.58 o 
  -6   0   8        9.23      -20.81     24.16 o 
  -5   0   8       57.50       46.31     14.71 o 
  -4   0   8       61.14       91.97     27.56 o 
  -3   0   8      346.49      308.74     27.28 o 
  -2   0   8       13.12      -12.50     27.52 o 
  -1   0   8        2.40       -9.34     12.77 o 
   0   0   8     1515.77     1487.07     35.45 o 
   1   0   8        0.26        8.82      9.97 o 
   2   0   8     1388.73     1372.68     32.58 o 
   3   0   8     1540.32     1539.08     37.73 o 
   4   0   8        7.70       26.51     29.18 o 
   5   0   8      297.15      326.18     28.86 o 
   6   0   8      135.99       46.68     35.48 o 
   7   0   8        1.55      -25.23     52.57 o 
  -8   1   8        7.33      -33.27     33.71 o 
  -7   1   8       16.61       63.67     36.42 o 
  -6   1   8        3.68      -24.25     24.25 o 
  -5   1   8      107.63       66.85     22.14 o 
  -4   1   8        0.75       16.92     19.03 o 
  -3   1   8        0.73        7.20     16.61 o 
  -2   1   8     1204.58     1154.41     31.28 o 
  -1   1   8      527.15      480.52     29.87 o 
   0   1   8      353.89      382.50     27.53 o 
   1   1   8     3231.17     3064.87     53.53 o 
   2   1   8      501.20      444.09     45.96 o 
   3   1   8      195.06      197.63     18.18 o 
   4   1   8      395.58      407.67     30.63 o 
   5   1   8       19.41       27.55     19.20 o 
   6   1   8        0.35      -27.45     27.45 o 
  -8   2   8        0.03       10.51     53.86 o 
  -7   2   8       28.39       37.83     29.08 o 
  -6   2   8        3.73       -7.94     27.87 o 
  -5   2   8       56.79       33.74     20.59 o 
  -4   2   8      372.96      409.92     45.22 o 
  -3   2   8     1398.00     1346.75     52.52 o 
  -2   2   8       17.78       37.70     23.89 o 
  -1   2   8     2768.04     2775.99     71.81 o 
   0   2   8     1496.85     1458.33     40.66 o 
   1   2   8       10.81       59.06     72.36 o 
   2   2   8      399.46      345.83     26.18 o 
   3   2   8       44.36       62.64     18.48 o 
   4   2   8       19.77       -5.13     16.89 o 
   5   2   8        0.28        8.95     22.19 o 
   6   2   8        0.51       -6.68     57.06 o 
  -8   3   8        2.09       86.54     59.20 o 
  -7   3   8       91.72      123.75     69.96 o 
  -6   3   8       42.17       30.34     21.31 o 
  -5   3   8      892.87     1044.42     44.98 o 
  -4   3   8      312.66      341.81     49.75 o 
  -3   3   8      825.79      876.86     45.00 o 
  -2   3   8     1548.14     1553.19     44.04 o 
  -1   3   8       88.02       65.33     23.01 o 
   0   3   8      117.68       36.21     29.69 o 
   1   3   8       57.26       15.20     65.68 o 
   2   3   8       61.69       86.86     38.14 o 
   3   3   8        1.26       32.57     18.08 o 
   4   3   8        6.31        8.25     20.69 o 
   5   3   8       14.06       31.94     39.83 o 
  -7   4   8      195.75      232.91     29.56 o 
  -6   4   8      368.17      421.36     33.85 o 
  -5   4   8       43.64       24.24     33.65 o 
  -4   4   8      735.27      791.38     48.14 o 
  -3   4   8      237.53      214.85     40.36 o 
  -2   4   8        2.19       -8.40     28.23 o 
  -1   4   8       24.33       39.13     27.28 o 
   0   4   8       41.38      105.37    158.53 o 
   1   4   8        7.17       25.45     37.37 o 
   2   4   8       13.26       10.95     66.10 o 
   3   4   8       11.54       16.24     22.11 o 
   4   4   8       16.10       33.17     40.43 o 
   5   4   8        1.45       27.09     72.51 o 
  -7   5   8        7.52       10.20     25.50 o 
  -6   5   8      153.77      154.46     78.70 o 
  -5   5   8      159.78      202.50     25.69 o 
  -4   5   8        8.93       -0.49     31.70 o 
  -3   5   8        0.18      -32.74     32.74 o 
  -2   5   8       11.72      -36.48     36.48 o 
  -1   5   8        9.98      185.90     98.99 o 
   0   5   8        6.78       -4.10     68.94 o 
   1   5   8        4.05       -2.17     32.58 o 
   2   5   8       46.97       53.52     27.57 o 
   3   5   8       17.65      -21.74     37.12 o 
   4   5   8       21.27      -13.52     42.38 o 
  -6   6   8       14.82      -21.68     39.47 o 
  -5   6   8        4.90       -4.31     23.01 o 
  -4   6   8        3.24       53.39     32.49 o 
  -3   6   8        5.51      -16.83     28.17 o 
  -2   6   8        1.15       -4.58     27.32 o 
  -1   6   8        0.36      -30.20     30.20 o 
   0   6   8       33.38      -41.63     41.63 o 
   1   6   8       59.68      137.00     40.65 o 
   2   6   8        0.01       55.77     40.69 o 
   3   6   8       38.19       30.65     62.28 o 
  -5   7   8        1.93        0.97     41.81 o 
  -4   7   8        0.20       75.91     92.20 o 
  -3   7   8        8.16      -10.51     59.28 o 
  -2   7   8        4.77       -0.37     35.73 o 
  -1   7   8       76.29       35.91     55.97 o 
   0   7   8       19.73      196.97     56.85 o 
   1   7   8       20.74       12.70     60.01 o 
  -3   8   8       35.04       40.13     40.02 o 
  -2   8   8       37.26       70.38     41.32 o 
  -1  -7   9        1.85       11.96     32.91 o 
   0  -7   9        5.18      -32.11     39.23 o 
   1  -7   9       16.03       26.08     35.75 o 
   2  -7   9        0.01       -8.26     27.21 o 
  -3  -6   9        1.15       18.00     32.74 o 
  -2  -6   9        5.47      -28.18     28.18 o 
  -1  -6   9       48.28       40.45     28.79 o 
   0  -6   9        1.23       33.45     28.73 o 
   1  -6   9       23.79       10.43     22.68 o 
   2  -6   9        0.64      -27.19     27.19 o 
   3  -6   9       17.88       58.84     28.63 o 
   4  -6   9      168.39      143.56     35.08 o 
  -4  -5   9        2.55      -24.59     31.32 o 
  -3  -5   9       50.62       47.07    101.02 o 
  -2  -5   9        8.51      -21.91     21.91 o 
  -1  -5   9       25.96      104.09     54.11 o 
   0  -5   9       13.93       10.00     19.51 o 
   1  -5   9        1.74       -0.65     20.23 o 
   2  -5   9      344.64      313.92     27.47 o 
   3  -5   9      347.06      417.31     30.97 o 
   4  -5   9       23.69       38.42     46.34 o 
   5  -5   9      373.37      305.88     38.78 o 
  -5  -4   9       24.62       65.06     39.44 o 
  -4  -4   9       16.22       31.61     34.00 o 
  -3  -4   9       27.75       32.90     91.96 o 
  -2  -4   9       32.32       11.14     18.26 o 
  -1  -4   9      111.74       65.95     33.27 o 
   0  -4   9      270.65      175.72     19.54 o 
   1  -4   9     1182.88     1270.23     50.83 o 
   2  -4   9       39.05       30.43     17.26 o 
   3  -4   9      554.64      521.89     41.92 o 
   4  -4   9      307.05      295.30     34.73 o 
   5  -4   9        9.58       -1.27     87.75 o 
  -6  -3   9       10.58       -1.56     33.50 o 
  -5  -3   9       29.54       45.73     33.84 o 
  -4  -3   9       23.38      -42.44     68.14 o 
  -3  -3   9      286.36      235.25     70.50 o 
  -2  -3   9       26.69       42.63     42.06 o 
  -1  -3   9     1554.36     1478.61     54.89 o 
   0  -3   9      614.76      688.79     30.18 o 
   1  -3   9      303.98      267.73     24.92 o 
   2  -3   9      815.94      848.10     40.22 o 
   3  -3   9       75.25       82.51     18.36 o 
   4  -3   9        1.44       16.89     23.26 o 
   5  -3   9        0.01        2.62     40.67 o 
   6  -3   9        0.81        8.14     43.65 o 
  -6  -2   9        4.32      -43.22     43.22 o 
  -5  -2   9      249.59      217.59     32.26 o 
  -4  -2   9       55.43      100.27     34.13 o 
  -3  -2   9      883.39      847.97     53.46 o 
  -2  -2   9     1425.17     1355.64     49.68 o 
  -1  -2   9       24.53       33.63     43.98 o 
   0  -2   9      824.03      791.97     36.29 o 
   1  -2   9      141.25      167.40     15.78 o 
   2  -2   9       26.40       31.02     22.20 o 
   3  -2   9       15.00        2.30     14.02 o 
   4  -2   9        8.37       19.70     15.03 o 
   5  -2   9        4.04      -23.30     26.32 o 
   6  -2   9       15.10       -3.64     32.33 o 
  -7  -1   9       92.18       64.27     40.42 o 
  -6  -1   9      158.75      152.51     82.54 o 
  -5  -1   9      185.05      157.96     30.61 o 
  -4  -1   9     1163.89     1100.38     54.33 o 
  -3  -1   9       53.80       89.18     26.33 o 
  -2  -1   9      263.12      219.96     21.02 o 
  -1  -1   9      165.09      168.50     29.24 o 
   0  -1   9       67.68       53.76     15.63 o 
   1  -1   9       87.91       52.03     50.28 o 
   2  -1   9       65.43      100.83     31.82 o 
   3  -1   9        2.16       -8.66     16.31 o 
   4  -1   9        1.25       18.89     20.72 o 
   5  -1   9       34.26      -11.05     22.25 o 
   6  -1   9      106.81       34.44     32.03 o 
  -7   0   9        2.59      -40.16     40.99 o 
  -6   0   9      413.77      472.27     48.56 o 
  -5   0   9      170.35      160.46     35.47 o 
  -4   0   9       15.21        9.10     38.94 o 
  -3   0   9      101.89       36.70     45.64 o 
  -2   0   9       15.90       37.26     20.47 o 
  -1   0   9      129.23      136.10     17.34 o 
   0   0   9      169.90      152.48     26.81 o 
   1   0   9       20.10        4.22      8.93 o 
   2   0   9        0.53       -1.79     11.88 o 
   3   0   9        8.61       18.29     14.64 o 
   4   0   9      116.99       81.01     24.66 o 
   5   0   9      210.64      240.05     37.11 o 
   6   0   9        7.89       19.69     27.46 o 
  -7   1   9      114.36       97.71     83.75 o 
  -6   1   9        2.68        0.28     28.60 o 
  -5   1   9       17.49       33.99     22.87 o 
  -4   1   9        0.99        9.50     26.60 o 
  -3   1   9       82.48       88.86     27.06 o 
  -2   1   9      216.78      231.58     39.00 o 
  -1   1   9       48.56       41.74     16.90 o 
   0   1   9        6.38       14.27     20.69 o 
   1   1   9       95.37      109.69     14.53 o 
   2   1   9       56.14       81.63     30.08 o 
   3   1   9      586.97      537.39     28.99 o 
   4   1   9      147.58      112.33     20.91 o 
   5   1   9       31.65       31.27     33.42 o 
  -7   2   9        0.06      -19.62     49.21 o 
  -6   2   9        3.49       -2.63     31.22 o 
  -5   2   9       25.49        1.93     20.99 o 
  -4   2   9      113.97      108.68     21.56 o 
  -3   2   9       12.88       60.74     36.62 o 
  -2   2   9        2.18      -18.27     29.15 o 
  -1   2   9      375.89      296.34     32.14 o 
   0   2   9        0.22      -24.24     24.24 o 
   1   2   9      496.16      493.40     49.91 o 
   2   2   9      575.65      555.53     54.70 o 
   3   2   9        6.25       32.27     25.79 o 
   4   2   9      142.40      130.67     23.81 o 
   5   2   9       86.29       68.72     39.58 o 
  -7   3   9        3.60      -33.02     42.08 o 
  -6   3   9       29.24       43.55     25.50 o 
  -5   3   9        0.54       19.13     25.13 o 
  -4   3   9        2.15      -26.61     26.61 o 
  -3   3   9      251.92      234.18     45.14 o 
  -2   3   9       96.98      131.76     46.12 o 
  -1   3   9       77.47      145.95     25.59 o 
   0   3   9      906.35      943.35     43.73 o 
   1   3   9      202.50      162.36     78.44 o 
   2   3   9       63.06       25.80     59.95 o 
   3   3   9      195.71      194.61     37.70 o 
   4   3   9       16.76      -22.57     26.94 o 
  -6   4   9       13.11       35.55     30.87 o 
  -5   4   9       57.02       37.89     40.08 o 
  -4   4   9      225.94      271.85     45.02 o 
  -3   4   9       14.39       17.39     28.91 o 
  -2   4   9      597.88      651.03     57.25 o 
  -1   4   9      435.12      416.66     35.77 o 
   0   4   9        0.31       22.98     31.20 o 
   1   4   9      165.03      206.92     79.27 o 
   2   4   9       31.06      -18.60     36.72 o 
   3   4   9        5.20      -15.76     46.55 o 
   4   4   9        0.44       15.45     31.45 o 
  -6   5   9      123.04       39.99     32.38 o 
  -5   5   9       77.66      116.13     39.26 o 
  -4   5   9      136.46      167.89     34.24 o 
  -3   5   9      335.44      349.11     34.46 o 
  -2   5   9       36.36       16.18     58.72 o 
  -1   5   9       43.90       -7.88     30.96 o 
   0   5   9       34.57       82.79     33.40 o 
   1   5   9       22.26        4.39     66.00 o 
   2   5   9        0.33        3.23     37.10 o 
   3   5   9        0.00      -40.01     40.01 o 
  -5   6   9      121.09      139.97     41.01 o 
  -4   6   9       65.30      -29.76     63.09 o 
  -3   6   9        1.10      -30.75     30.75 o 
  -2   6   9       17.90       63.89     43.43 o 
  -1   6   9       19.83      -34.85     34.85 o 
   0   6   9        0.04       31.13     33.53 o 
   1   6   9        0.25      -40.59     40.59 o 
   2   6   9        1.01       77.83     43.36 o 
  -3   7   9        9.46      -19.22     32.49 o 
  -2   7   9        0.67      -51.36     51.36 o 
  -1   7   9        0.09      -44.32     52.09 o 
  -1  -6  10       30.60      -11.60     46.16 o 
   0  -6  10        4.25      -60.42     60.42 o 
   2  -6  10        0.62       -3.63     71.33 o 
  -3  -5  10       36.82      165.15     47.69 o 
  -2  -5  10        0.40      -33.64     48.12 o 
  -1  -5  10        4.06       27.07     56.17 o 
   0  -5  10       19.74       58.46     34.06 o 
   1  -5  10        0.23       21.97     41.37 o 
   2  -5  10       52.20       66.36     34.30 o 
   3  -5  10        8.64       32.92     28.12 o 
  -4  -4  10        0.00      -64.62     72.22 o 
  -3  -4  10        4.18      -39.43     39.89 o 
  -2  -4  10       55.67       48.93     58.96 o 
  -1  -4  10        2.47       14.80     63.65 o 
   0  -4  10       59.45       -7.51     32.38 o 
   1  -4  10        4.92      -13.19     23.14 o 
   2  -4  10       20.71      -19.60     37.59 o 
   3  -4  10      156.91      156.56     33.99 o 
   4  -4  10       20.62       -2.48     38.38 o 
  -5  -3  10        1.92      -29.14     35.57 o 
  -4  -3  10       47.58      -13.88     38.71 o 
  -3  -3  10       14.01       97.54     56.37 o 
  -2  -3  10       38.39        4.05     28.44 o 
  -1  -3  10        0.18       -7.50     20.79 o 
   0  -3  10        0.00      -23.99     23.99 o 
   1  -3  10      254.83      290.22     52.41 o 
   2  -3  10      311.83      341.09     30.24 o 
   3  -3  10       15.94       32.12     21.30 o 
   4  -3  10      452.57      465.53     47.30 o 
   5  -3  10       81.86      -10.53     72.15 o 
  -5  -2  10       18.97      -22.56     33.52 o 
  -4  -2  10       20.51       41.64     34.58 o 
  -3  -2  10        1.55      -29.64     29.64 o 
  -2  -2  10       47.34      499.19    185.23 o 
  -1  -2  10      149.55       70.11    105.37 o 
   0  -2  10      854.43      951.32     47.60 o 
   1  -2  10       50.07       68.75     33.57 o 
   2  -2  10      502.85      504.38     33.06 o 
   3  -2  10      348.56      411.46     32.39 o 
   4  -2  10       26.42      -25.62     25.62 o 
   5  -2  10       28.19       86.47     52.03 o 
  -6  -1  10       12.60        3.75     43.03 o 
  -5  -1  10        1.85        7.11     68.79 o 
  -4  -1  10      109.50      145.19     60.18 o 
  -3  -1  10        6.92      -37.90     37.90 o 
  -2  -1  10      843.29      928.94     50.57 o 
  -1  -1  10      452.82      647.57     91.98 o 
   0  -1  10      165.61      167.59     21.91 o 
   1  -1  10      701.44      723.85     47.18 o 
   2  -1  10      137.79      152.63     23.96 o 
   3  -1  10        3.34      -14.72     21.24 o 
   4  -1  10        5.34      -19.10     34.90 o 
   5  -1  10        7.15        2.88     33.55 o 
  -6   0  10       78.29       60.01     39.91 o 
  -5   0  10       32.31       35.99     58.64 o 
  -4   0  10      345.11      434.16     41.46 o 
  -3   0  10      773.26      823.66     49.16 o 
  -2   0  10        0.42      -23.69    112.31 o 
  -1   0  10      558.03      573.35     61.27 o 
   0   0  10      199.01      197.15     17.29 o 
   1   0  10       17.95       -0.73     26.54 o 
   2   0  10        0.34       -1.30     16.86 o 
   3   0  10        0.02      -24.54     24.54 o 
   4   0  10        4.75       74.49     28.23 o 
   5   0  10       16.09        9.64     34.49 o 
  -6   1  10       46.32      171.51     47.84 o 
  -5   1  10      482.41      547.23     56.67 o 
  -4   1  10       56.69       59.86     71.62 o 
  -3   1  10      133.79      -13.51     41.01 o 
  -2   1  10      165.52      159.80     27.54 o 
  -1   1  10       62.56       69.61     19.06 o 
   0   1  10       18.84        9.93     40.16 o 
   1   1  10        7.52       67.23     33.10 o 
   2   1  10        5.53       37.88     18.53 o 
   3   1  10        2.84       -1.33     32.11 o 
   4   1  10       12.18       32.82     35.47 o 
  -6   2  10       86.85      204.13     46.44 o 
  -5   2  10        2.87      -31.22     53.38 o 
  -4   2  10       80.21      115.47    104.70 o 
  -3   2  10       35.32       24.33     32.47 o 
  -2   2  10       29.53       67.31     20.99 o 
  -1   2  10       26.28       26.66     43.38 o 
   0   2  10        2.15       43.81     36.77 o 
   1   2  10        1.36      416.03    249.35 o 
   2   2  10        7.41      -23.45     23.45 o 
   3   2  10       43.79       40.35     27.17 o 
   4   2  10       59.95       85.20     40.88 o 
  -6   3  10       14.69       60.91     43.73 o 
  -5   3  10        6.11       74.33     46.91 o 
  -4   3  10       20.25      -42.78     45.94 o 
  -2   3  10        9.40        9.68     26.88 o 
  -1   3  10        5.08      277.09    341.14 o 
   0   3  10       11.58       18.50     42.85 o 
   1   3  10       13.34       -6.80     31.23 o 
   2   3  10      150.96      237.15     33.23 o 
   3   3  10       48.32       77.95     41.17 o 
  -5   4  10       16.97      -18.44     44.24 o 
  -3   4  10        3.01      -32.77     35.53 o 
  -2   4  10       59.76       64.78     28.38 o 
  -1   4  10        0.08       34.24     39.53 o 
   0   4  10      103.13      182.70     43.42 o 
   1   4  10      129.67      119.30     65.39 o 
   2   4  10        1.54       93.03     40.55 o 
   3   4  10       38.79      -23.45     35.09 o 
  -5   5  10        1.78       -8.64     92.69 o 
  -4   5  10       35.78       77.01     42.62 o 
  -3   5  10       11.04       42.25     35.30 o 
  -2   5  10       10.09       46.88     75.27 o 
  -1   5  10      151.83      145.00     32.98 o 
   0   5  10       43.79      -16.50     32.43 o 
   1   5  10       11.28       36.31     33.94 o 
  -3   6  10       78.65       65.81     51.62 o 
  -2   6  10       73.69       51.17     57.35 o 
  -1   6  10        0.11       34.91     75.22 o 
  -2  -4  11       68.67       -3.15     68.75 o 
  -1  -4  11        1.33       87.75     66.97 o 
   0  -4  11        0.16      103.85     64.70 o 
   1  -4  11        0.72      -25.32     39.82 o 
   2  -4  11        5.29       51.38     52.33 o 
  -3  -3  11        0.91      -61.79     61.79 o 
  -1  -3  11        6.31      -24.99     59.85 o 
   0  -3  11        0.86       29.07     73.07 o 
   1  -3  11       68.58       51.49     29.53 o 
   2  -3  11       16.35       50.86     44.57 o 
   3  -3  11       13.74      -21.28     31.73 o 
  -4  -2  11        1.64       93.09     70.85 o 
  -3  -2  11       24.32      144.45     67.37 o 
  -2  -2  11        1.46      -33.76     42.26 o 
  -1  -2  11       60.44      128.73     71.09 o 
   0  -2  11       15.34       48.36     27.82 o 
   1  -2  11       16.49       25.38     23.57 o 
   2  -2  11       82.63       98.11     33.51 o 
   3  -2  11        7.43      -19.00     34.58 o 
  -4  -1  11        7.87       31.70     57.83 o 
  -3  -1  11       26.61       26.53     54.84 o 
  -2  -1  11        6.52        7.08     27.42 o 
  -1  -1  11        1.61        9.23     29.82 o 
   0  -1  11      108.17       73.17     22.14 o 
   1  -1  11      144.15      160.50     24.15 o 
   2  -1  11        7.24      -20.46     23.78 o 
   3  -1  11      313.02      275.65     42.89 o 
  -5   0  11        8.75        9.79     51.60 o 
  -4   0  11        0.78       40.84     54.59 o 
  -3   0  11        7.82        2.67     31.70 o 
  -2   0  11       48.91       35.05     35.02 o 
  -1   0  11      333.48      308.36     35.17 o 
   0   0  11       29.54       85.25     36.88 o 
   1   0  11      265.71      340.49     37.66 o 
   2   0  11      214.60      246.93     35.82 o 
   3   0  11       25.01       20.38     37.77 o 
  -5   1  11       21.48       80.88     59.69 o 
  -4   1  11        1.10        8.17     55.40 o 
  -3   1  11      254.39      350.03     73.73 o 
  -2   1  11      177.36      184.71     58.80 o 
  -1   1  11       54.67       89.75     25.23 o 
   0   1  11      320.57      339.08     37.52 o 
   1   1  11      105.46       55.63     28.24 o 
   2   1  11        3.06      -27.78     31.20 o 
   3   1  11       11.30       11.60     32.82 o 
  -5   2  11       76.30      112.10     60.50 o 
  -4   2  11      232.02      246.74     39.49 o 
  -3   2  11        1.09       41.59     33.39 o 
  -2   2  11      198.77      177.21     35.62 o 
  -1   2  11      123.19      112.42     30.20 o 
   0   2  11        6.82        1.38     49.50 o 
   1   2  11        1.86      -20.51     25.66 o 
   2   2  11        3.71      -11.35     23.64 o 
   3   2  11        1.85       15.29     42.97 o 
  -4   3  11       35.68      -14.32     40.52 o 
  -3   3  11       76.82       91.59     48.69 o 
  -2   3  11       28.14        8.01     26.45 o 
  -1   3  11        1.33      -21.54     26.68 o 
   0   3  11        0.42       35.75     68.14 o 
   1   3  11        3.52       27.80     38.02 o 
   2   3  11        1.51      -14.13     30.24 o 
  -4   4  11       20.26       -3.91     70.65 o 
  -3   4  11        4.27        8.36     34.69 o 
  -2   4  11        0.26      -27.90     49.98 o 
  -1   4  11        0.02       20.02     28.75 o 
   0   4  11        0.55       -0.20     37.70 o 
   1   4  11        1.06      -28.34     41.37 o 
  -2  -2  12        0.03      114.52     66.32 o 
  -1  -2  12        3.81        5.63     43.59 o 
   0  -2  12        7.49       48.28     46.59 o 
   1  -2  12        6.67       47.48     49.01 o 
  -2  -1  12        0.05        0.72     76.02 o 
  -1  -1  12        1.69       -5.76     33.85 o 
   0  -1  12       41.80        8.65     47.15 o 
   1  -1  12       11.73      -30.25     47.15 o 
  -3   0  12        0.06        7.60     53.54 o 
  -2   0  12       30.29       49.63     31.11 o 
  -1   0  12       10.45        6.39     47.96 o 
   0   0  12        7.41        1.23     32.47 o 
   1   0  12       25.33       11.00     47.31 o 
  -3   1  12        4.48      -32.60     33.64 o 
  -2   1  12        1.90      -52.49     54.19 o 
  -1   1  12       27.50      -41.57     46.10 o 
   0   1  12       35.23      145.03     38.16 o 
   1   1  12        2.35       24.18     50.23 o 
  -2   2  12       73.51      135.42     39.85 o 
  -1   2  12        9.23      -12.66     51.72 o 
   0   2  12       82.94        8.57     57.35 o 
                                                 
